# Supplementary material for: Lineage dynamics of the endosymbiotic cell type in the soft coral Xenia
Source: Nature. 2020 Jun 17;582(7813):534–8. doi: 10.1038/s41586-020-2385-7 (PMC7332420; doi:10.1038/s41586-020-2385-7)
Supplement: Supplementary file 2 — Supplementary Table 1: Summary of Xenia scRNA-seq libraries and comparisons of scRNA-seq datasets. Six Xenia scRNA-seq libraries based on v2 or v3 chemistry are listed with total reads (Total_reads_No), percentage of reads mapped to genome, total cell number identified, mean unique molecular identifier (mean UMI), genes detected per cell (Ngenes_per_cell), UMI percentile at 10, 50 or 90 are shown. The median UMI number, median gene number, and average cell number of the Xenia scRNA-seq libraries based on v2 or v3 chemistry were compared to that of scRNA-seq of Nematostella, Hydra, and mouse. [file 41586_2020_2385_MOESM2_ESM.xlsx]

## Sheet: library summary
Xenia scRNA-seq library summary
Library No.	Sample	10x Chemical	Total_reads_No.	Percentage_reads_mapped_to_genome	Total_cell_No.	mean UMI	Ngenes_per_cell	UMI_percentile_10	UMI_percentile_50	UMI_percentile_90
1	whole polyp	v2	278929294	0.913	2727	658.736	417.019	421	552	1063.6
2	tentacle	v2	204942594	0.759	2530	1249.33	626.344	567	909.5	2384.8
3	stalk	v2	217832588	0.81	4465	1226.7	594.556	607	971	2097.2
4	regeneration 4d	v2	248703330	0.907	1810	906.657	484.11	464	665	1645.1
5	whole polyp	v3	510302452	0.571	9412	2303.55	994.446	661	1720	4772.1
6	regeneration 4d	v3	339682942	0.696	6336	3789.26	1310.83	773	2716	7590
All statistics are based on the filtered cell
Comparison of scRNA library between Xenia and other organisms
	Nematostella	Xenia 10x v2 Chemistry	Xenia 10x v3 Chemistry	Hydra	Mouse thymic epithelial cells
Median UMI number for each cell	541	801	2027	5672	5802
Median gene number for each cell	278	467	943	1936	2178
Average cell number per library	178.9	2883	7874	1665.7	6720
Nematostella single cell RNA-seq data come from ﻿Sebé-Pedrós et al. (2018). Cnidarian Cell Type Diversity and Regulation Revealed by Whole-Organism Single-Cell RNA-Seq. Cell.
Mouse single cell RNA-seq data come from ﻿Yue et al. (2019). Cell-type-specific role of lamin-B1 in thymus development and its inflammation-driven reduction in thymus aging. Aging Cell.
Hydra single cell RNA-seq data come from ﻿Siebert et al. (2019). Stem cell differentiation trajectories in Hydra resolved at single-cell resolution. Science.
