# Supplementary material for: Lineage dynamics of the endosymbiotic cell type in the soft coral Xenia
Source: Nature. 2020 Jun 17;582(7813):534–8. doi: 10.1038/s41586-020-2385-7 (PMC7332420; doi:10.1038/s41586-020-2385-7)
Supplement: Supplementary file 4 — Supplementary Table 3: Bulk transcriptomes of the FACS-isolated Xenia cells. FACS-isolated algae-containing and algae-free cells were subjected for RNA-seq. Two biological replicates were obtained. The gene expression level is calculated in Reads Per Kilobase of transcript per Million mapped reads (RPKM). [file 41586_2020_2385_MOESM4_ESM.xlsx]

## Sheet: FACS_gene_expression
	Expression ( RPKM)
Gene_ID	alga-containing repeat 1	alga-containing replicating 2	alga-free replicate 1	alga-free replicate 2
Xe_000001	0	0	0	0
Xe_000002	0	0	0	0
Xe_000003	0	0	0	0
Xe_000004	0	0	0	0
Xe_000005	0	0	0	0
Xe_000006	1.92	2.38	0	0
Xe_000007	9.18	8.4	12.99	29.23
Xe_000008	19.78	10	31.81	74.32
Xe_000009	0	1.69	0	0
Xe_000010	0	0.56	0	0
Xe_000011	0	0	0	4.58
Xe_000012	0	4.24	0	15.54
Xe_000013	0	0	0	0
Xe_000014	0.76	3.77	4.98	7.68
Xe_000015	0	0	9.52	0
Xe_000016	0	0	0	0
Xe_000017	3.6	1.92	3.95	6.57
Xe_000018	14.31	1.68	5.34	14.27
Xe_000019	0	0	0	0
Xe_000020	5.46	0	0.74	0
Xe_000021	0	1.69	0	0
Xe_000022	0	20.19	0	0
Xe_000023	0	0	0	0.23
Xe_000024	3.32	14.05	0	3.77
Xe_000025	0	0	0	0
Xe_000026	27.7	12.72	0	5.55
Xe_000027	0	0	0	0
Xe_000028	0	0	0	0
Xe_000029	0	0	6.13	9.78
Xe_000030	0	0	0	0
Xe_000031	0	0	0	0
Xe_000032	0	30.43	7.72	0
Xe_000033	0	0	0	0
Xe_000034	0	6.14	0	0
Xe_000035	52.65	110.49	26.97	68.79
Xe_000036	0	19.94	4.16	24.53
Xe_000037	5.18	1.11	2.11	0.91
Xe_000038	0	38.46	12.14	0
Xe_000039	0	0	0	0
Xe_000040	0	1.35	0	0
Xe_000041	0	0	0	0
Xe_000042	0	2.18	3.75	0
Xe_000043	0	0	0	0
Xe_000044	0	0	0	0
Xe_000045	0	2.08	3.59	1.63
Xe_000046	0	0	0	0
Xe_000047	0	0	0	0.72
Xe_000048	3.53	0	0	0
Xe_000049	4.91	0.39	6.17	20.68
Xe_000050	0	0	0	0
Xe_000051	0	0	0	0
Xe_000052	2.63	6.85	0.86	13.1
Xe_000053	0	0	0	0
Xe_000054	0	5.91	0	4.75
Xe_000055	0	0	0	0
Xe_000056	0	0	0.18	0.72
Xe_000057	0	0	0	0
Xe_000058	0	0	0	0
Xe_000059	0	0	0	0
Xe_000060	4.25	4.61	5.55	0
Xe_000061	2.88	16.51	0	0
Xe_000062	0	0	0	126.03
Xe_000063	0	0	3.21	0
Xe_000064	0	0	5.65	7.09
Xe_000065	0	0	0	10.19
Xe_000066	9.52	14.27	0	13.83
Xe_000067	0	0	0	0
Xe_000068	0	0	0	0
Xe_000069	8.74	4.37	16.84	33.23
Xe_000070	0	0	0	0
Xe_000071	1.41	0	0	0
Xe_000072	0	0	0	0
Xe_000073	0	0	0	0
Xe_000074	0	0	0	0
Xe_000075	0	0	0	0
Xe_000076	0	0	0	0
Xe_000077	0	0	0	0
Xe_000078	0	0	0	0
Xe_000079	20.97	8	0	3.49
Xe_000080	0	0	0	0
Xe_000081	0	0	0	0
Xe_000082	11.15	13.81	23.39	22.26
Xe_000083	3.92	1.68	13.77	22.94
Xe_000084	0	0	0	0
Xe_000085	0	0	0	0
Xe_000086	0	0	0	0
Xe_000087	4.71	140.67	4.58	14.8
Xe_000088	0	0	1.19	0
Xe_000089	0	0	0	0
Xe_000090	0	2.55	4.13	2.72
Xe_000091	0	0	0	0
Xe_000092	197.62	293.03	66.52	237.45
Xe_000093	0	0	0	0
Xe_000094	0	0	2.49	0
Xe_000095	0	0	0	0
Xe_000096	0	0	4.13	0
Xe_000097	0	0	0	0
Xe_000098	0	0	0	11.15
Xe_000099	0	0	0	0
Xe_000100	0	0	0	0
Xe_000101	0	0	0	0
Xe_000102	0	0	0	0
Xe_000103	0	0	0	0
Xe_000104	0	0	0	0
Xe_000105	0	0	0	0
Xe_000106	0	0	0	0
Xe_000107	0	0	0	0
Xe_000108	2.97	0	0	0
Xe_000109	0	1.26	0	0
Xe_000110	0	0	0	0
Xe_000111	9.72	11.5	0	1.91
Xe_000112	0	0	0	0
Xe_000113	22.4	0	0	0
Xe_000114	37.72	50.43	45.49	55.46
Xe_000115	0	3.44	43.23	15.49
Xe_000116	0	0	0	0
Xe_000117	0	0	0	0
Xe_000118	0	0	0	0
Xe_000119	0	0	0	0
Xe_000120	7.86	2.18	2.27	0.06
Xe_000121	3.6	8.02	0	0
Xe_000122	11.69	42.38	4.31	30.74
Xe_000123	8.2	87.59	10.91	62.97
Xe_000124	10.48	13.59	0	22.68
Xe_000125	11.88	7.15	7.61	15.95
Xe_000127	0	0	0	0
Xe_000128	0	0	0	0
Xe_000129	0	0	0	0
Xe_000130	0	0	0	0
Xe_000131	0	0	0	0
Xe_000132	0	0	0	0
Xe_000133	2.45	0	1.04	0
Xe_000134	5.59	12.93	0	6.92
Xe_000135	0	0	0	0
Xe_000136	0	0	0	0
Xe_000137	0	0	0	0
Xe_000138	0	0	0	0
Xe_000139	0	0	3.81	0
Xe_000140	0	0	0	0
Xe_000141	0	6.75	0	0
Xe_000142	0	20.83	7.76	0
Xe_000143	32.05	22.12	11.14	24.68
Xe_000144	8.94	0	0	0
Xe_000145	3.72	31.1	0.71	0
Xe_000146	0	0	0	30.04
Xe_000147	0	0	6.93	9.94
Xe_000148	0	0	0	0
Xe_000149	26.28	15.35	6.49	20.04
Xe_000150	8.71	37.94	20.21	47.96
Xe_000151	106.42	135.55	79.42	188.68
Xe_000152	0	0	6.24	0
Xe_000153	0	0	0	0
Xe_000154	29.25	16.91	14.55	10.07
Xe_000155	13.48	81.96	21.52	37.02
Xe_000156	0	0	0	0
Xe_000157	4.9	12.83	7.6	3.12
Xe_000158	0	0	0	0
Xe_000159	0	0	0	1.79
Xe_000160	0	2.73	0	0
Xe_000161	0	0	11.91	0
Xe_000162	0	0	0	0
Xe_000163	0	0	0	0
Xe_000164	0	0	0	0
Xe_000165	0	0	0	0
Xe_000166	0	0	0	0
Xe_000167	0	0	0	0
Xe_000168	0	0	0	0
Xe_000169	0	0	0	0
Xe_000170	0	0	0	20.11
Xe_000171	11.27	14.34	10.66	12.18
Xe_000172	0	0	3.84	6.69
Xe_000173	5.29	9.54	11.16	3.81
Xe_000174	0.86	9.26	6.74	4.14
Xe_000175	3.66	4.34	6.98	6.8
Xe_000176	85.68	70.58	130.35	119.63
Xe_000177	81.93	40.7	30.71	8.45
Xe_000178	4.01	5.11	1.95	2.85
Xe_000179	8.74	12.22	4.65	2.26
Xe_000180	13.57	23.32	18.28	19.85
Xe_000181	0	0	0	0
Xe_000182	0	3.86	1.7	0.67
Xe_000183	4.62	0	2.94	3.19
Xe_000184	4.33	6.87	4.07	2.5
Xe_000185	16.84	18.84	8	16.25
Xe_000186	0	0	0	0
Xe_000187	0	0	0	0
Xe_000188	0.85	0	0	0.36
Xe_000189	0.74	1.77	0.66	0.32
Xe_000190	0	0	0	0.77
Xe_000191	0	0	0	0
Xe_000192	21.94	23.05	24.05	5.57
Xe_000193	16.41	31.45	27.17	5.15
Xe_000194	27.87	13.16	23.66	20.57
Xe_000195	0	0	0	0
Xe_000196	0	0	0	0
Xe_000197	39.55	46.67	121.67	44.42
Xe_000198	36.33	22.14	59.47	38.12
Xe_000199	1.55	2.34	0.94	1.86
Xe_000200	0	1.63	0	2.89
Xe_000201	15.89	57.65	15.48	3.48
Xe_000202	1396.61	978.38	2242.76	1044.52
Xe_000203	51.57	40.2	10.67	25.22
Xe_000204	83.54	241.18	121.51	121.35
Xe_000205	9.37	4.99	4.61	0
Xe_000206	12.94	0	0	0
Xe_000207	6.83	4.16	1.24	0
Xe_000208	52.1	67.26	15.25	13.16
Xe_000209	3.26	0	1.16	0
Xe_000210	16.22	8.96	12.5	13.85
Xe_000211	3.06	0	0	2.04
Xe_000212	5.17	4.86	5.54	2.24
Xe_000213	9.29	10.99	4.84	28.76
Xe_000214	0	0	0	0
Xe_000215	32.1	53.33	60.72	85.04
Xe_000216	44.92	47.78	58.51	52.53
Xe_000217	25.62	25.51	19.93	46.52
Xe_000218	187.51	132.49	33.86	59.54
Xe_000219	0	0	0	0.87
Xe_000220	0	0	0	0
Xe_000221	3.74	15.55	2.04	1.64
Xe_000222	5.66	18.13	14.05	43.25
Xe_000223	13.3	21.37	14.62	29.3
Xe_000224	46.17	29.47	14.76	25.55
Xe_000225	11.97	42.03	22.71	24.24
Xe_000226	39.34	74.87	37.36	63.36
Xe_000227	16.52	22.13	0.78	11.52
Xe_000228	24.97	15.86	19.65	12.82
Xe_000229	353.95	5.99	320.65	9.01
Xe_000230	0	0	0	0
Xe_000231	0	5.99	3.88	9.01
Xe_000232	2.32	2.13	2.66	0
Xe_000233	2.82	0	0	0
Xe_000234	80.56	0	3.24	0
Xe_000235	0	0	0	1.84
Xe_000236	0	1.48	2.6	0
Xe_000237	0.85	13.13	3.03	8.2
Xe_000238	13.92	19.35	13.64	21.69
Xe_000239	36.67	10.8	12.51	1.32
Xe_000240	0	0	0	0
Xe_000241	0	0	0	0.29
Xe_000242	8.99	9.03	91.71	17.2
Xe_000243	1650.13	1079.98	3986.76	2648.61
Xe_000244	0	3.74	1.44	0
Xe_000245	232.37	217.08	377.34	195.05
Xe_000246	7.66	8.77	0.97	5.1
Xe_000247	13.25	22.53	11.7	21.09
Xe_000248	58	65.62	47.22	79.62
Xe_000249	4.23	0.48	2.52	2.77
Xe_000250	48.01	32.01	37.29	32.33
Xe_000251	8.27	7.51	5.25	5.4
Xe_000252	7.8	0	0.43	0
Xe_000253	551.05	262.48	831.18	462.17
Xe_000254	97.21	95.25	71.32	77.54
Xe_000256	4.43	0	10.29	8.59
Xe_000257	72.23	76.53	90.55	124.3
Xe_000258	18.42	12	9.99	14.42
Xe_000259	2.17	1.81	1.17	2.53
Xe_000260	7.96	6.62	5.99	3.56
Xe_000261	204.48	281.19	116.96	142.43
Xe_000262	17.44	20.74	31.89	18.66
Xe_000263	2.22	2.48	3.15	0.32
Xe_000264	0	0	9.86	7.91
Xe_000265	163.34	224.17	123.61	303.33
Xe_000266	17.33	35.97	19.25	21.58
Xe_000267	110.62	94.26	112.03	90.96
Xe_000268	16.18	49.65	39.11	53.6
Xe_000269	4.87	3.9	4.54	3.58
Xe_000271	0	0	0	0
Xe_000272	0	0	3.62	0
Xe_000273	0	0	0	0
Xe_000274	0	5.61	1.33	9.74
Xe_000275	0	0	0	0
Xe_000276	0	0	0	0
Xe_000277	0	0	0	0
Xe_000278	0	0	0	0
Xe_000279	0	2.91	0	0
Xe_000280	0	0	0	0
Xe_000281	0.79	0.37	0	0
Xe_000282	0	8.57	0	9.97
Xe_000283	0	0	0	0
Xe_000284	0	6.05	2.05	7.04
Xe_000285	7.61	8.69	10.19	12.64
Xe_000286	0.74	0.96	1.58	2.42
Xe_000287	0	4.93	6.07	2.29
Xe_000288	0	0	0	0
Xe_000289	0	7.68	2.03	0
Xe_000290	2.11	9.82	1.29	0.43
Xe_000291	60.63	53.83	67.73	55.17
Xe_000292	10.57	10	2.72	0
Xe_000293	1912.08	1256.71	1842.71	2076.81
Xe_000294	172.42	101.41	49.05	20.83
Xe_000295	39.97	16.79	14.28	19.96
Xe_000296	27.89	39.22	32.91	25.89
Xe_000297	6.52	13.56	4.01	4.88
Xe_000298	0	4.44	3.04	7.75
Xe_000299	4.43	1.03	4.54	12.39
Xe_000300	0.82	2.43	0	2.06
Xe_000301	0	0	0	0
Xe_000303	3.35	0	13.17	8.69
Xe_000304	57.29	40.46	103.89	32.09
Xe_000305	5.17	14.72	6.54	11.17
Xe_000306	1062.9	792.64	1645.33	1015.77
Xe_000307	2.62	3.65	2.5	6.73
Xe_000308	24.58	26.74	44.83	26.35
Xe_000309	6.76	9.89	4.8	3.76
Xe_000310	20.67	27.12	15.89	10.11
Xe_000311	0	0	0	0
Xe_000312	0	0	0	0
Xe_000313	0	0	0	0
Xe_000314	0	0	0	0
Xe_000315	1.77	0.55	4.63	13.44
Xe_000316	0	9.79	0	2.95
Xe_000317	0	0	0	0
Xe_000318	0	0	0	0
Xe_000319	1.72	0	0.51	0
Xe_000320	0	0	1.87	16.9
Xe_000321	0	0	0	0
Xe_000322	0	0	0	0
Xe_000323	29.61	0	0	0
Xe_000324	0	0.44	0	0
Xe_000325	0	0	0	0
Xe_000326	0	0	0	0
Xe_000327	0	0	0	0
Xe_000328	7.96	0	6.03	0
Xe_000329	0	0	0	0
Xe_000330	0	0.72	0	0
Xe_000331	0	0	0	0
Xe_000332	0	0	0	0
Xe_000333	0	0	0	0
Xe_000334	3.69	4.94	0	1.94
Xe_000335	0	0	0	0
Xe_000336	0	0	0	0
Xe_000337	26.35	4.41	18.27	5.39
Xe_000338	21.77	33.71	37.49	40.64
Xe_000339	0	0	0	0
Xe_000340	0	0	0	0
Xe_000341	0	0	0	0
Xe_000342	20.9	9.4	22.81	20.24
Xe_000343	0	0	0	0
Xe_000344	402.15	359.71	1470.82	1414.84
Xe_000345	326.44	280.42	1021.57	1025.12
Xe_000346	0	1	9.29	17.76
Xe_000347	8.76	11.06	3.77	4.25
Xe_000348	6.68	2.39	6.17	7.91
Xe_000349	0	3.65	0.56	3.01
Xe_000350	3.15	7.21	0.86	4.25
Xe_000351	1	15.64	4.05	9.17
Xe_000352	0	0	7.88	0
Xe_000353	15.43	17.99	9.55	19.77
Xe_000354	4.88	8.09	3.17	3.71
Xe_000355	0	0	0	3.92
Xe_000356	50.59	43.95	42.19	22.96
Xe_000357	0	0	0	0
Xe_000358	18.95	20.78	14.88	22.26
Xe_000359	0	0	0	0
Xe_000360	55.48	79.08	79.5	123.77
Xe_000361	0	0	0	1.34
Xe_000362	76.48	61.43	13.92	8.6
Xe_000363	95.18	84.27	41.86	39.51
Xe_000364	1.01	0.21	2.21	5.85
Xe_000365	8.68	1.03	21.31	26.34
Xe_000366	12.12	20.16	7.54	10.21
Xe_000367	0.78	6.62	11.1	11.18
Xe_000368	0	0	3.38	0
Xe_000369	361.1	228.2	230.19	97.61
Xe_000370	26.33	12.68	37.52	14.49
Xe_000371	8.15	4.07	0.93	0.28
Xe_000372	10.35	13.7	10.21	8.52
Xe_000373	88.11	51.61	70.54	108.9
Xe_000374	3.46	3.91	4.93	10.56
Xe_000375	1.94	4.96	2.38	1.97
Xe_000376	0	1.54	1.94	2.39
Xe_000377	11.89	24.55	19.46	8.68
Xe_000378	34.95	50.75	37.66	38.94
Xe_000379	0	0	8.28	7.95
Xe_000380	0	0	0	0
Xe_000381	0	0	0	3.76
Xe_000382	0	0.39	0	0.11
Xe_000383	0	0	0	0
Xe_000384	6.12	5.65	2.37	1.52
Xe_000385	1.32	1.23	7.56	5.78
Xe_000386	0	6.68	0	8.66
Xe_000387	0	0.23	0	0.07
Xe_000388	63.23	38.28	37.43	40.67
Xe_000389	17.17	31.24	49.19	67.76
Xe_000390	5.15	11.35	5.94	2.99
Xe_000391	48.72	12.32	91.99	101.76
Xe_000392	21.4	6.26	15.9	22.06
Xe_000393	9.67	6.8	10.73	21.29
Xe_000394	15.93	15.14	18.77	4.7
Xe_000395	0	0	0	0
Xe_000396	3.23	0.58	1.93	1.52
Xe_000397	216.19	146.54	345.11	376.51
Xe_000398	7.23	4.96	8.73	11.99
Xe_000400	59.3	95.47	59.79	34.86
Xe_000401	0	3.75	8.81	2.76
Xe_000402	28.41	49.06	155.59	132.6
Xe_000403	27.05	18.25	12.59	6.18
Xe_000404	13.62	11.5	18.41	21.86
Xe_000405	0	0	0	0
Xe_000406	16.9	11.99	18.31	18.44
Xe_000407	7.04	2.04	4.61	7.44
Xe_000408	1.75	3.4	3.59	0.95
Xe_000409	16.15	21.76	9.69	6.11
Xe_000410	499.28	454.79	711.28	574.13
Xe_000411	0	0.15	1.62	3.2
Xe_000412	0	0	0	3.3
Xe_000413	4.84	5	3.08	3.05
Xe_000414	3.51	6.03	8.22	9.79
Xe_000415	0	0	4.07	6.96
Xe_000416	22.13	23.6	45.27	149.8
Xe_000417	0	0	0	0
Xe_000418	2.5	14.09	11.11	19.31
Xe_000419	0	0	0	0
Xe_000420	0	0.15	0	0.17
Xe_000421	22.18	37.21	17.44	19.38
Xe_000422	0	0	0	0
Xe_000423	23.08	18.41	35.8	36.34
Xe_000424	0	0	0	0
Xe_000425	3.67	11.97	1.18	0
Xe_000426	6.38	0	0	7.51
Xe_000427	1	2.13	1.94	1.15
Xe_000428	0	0	0.49	0
Xe_000429	3.67	3.63	12.81	0.66
Xe_000430	16.82	11.64	4.01	7.89
Xe_000431	40.08	61.48	63.48	49.02
Xe_000432	308.59	523.33	458.57	290.79
Xe_000433	2.72	1.32	1.27	2.8
Xe_000434	0	7.53	0	4.16
Xe_000435	0	0.1	2.85	1.06
Xe_000436	0	6.18	0	0
Xe_000437	6.04	0	8.24	4.17
Xe_000438	4.28	9.89	2.21	7.06
Xe_000439	0	0	0	8.98
Xe_000440	0	0	1.8	2.97
Xe_000441	0	0	0	0
Xe_000442	2.23	16.58	4.63	3.38
Xe_000443	7.74	12.92	2.89	4.85
Xe_000444	5.72	3.71	0.14	3.75
Xe_000445	3.5	3.03	2.04	1.99
Xe_000446	0	0	0	0
Xe_000447	0	0.23	0	0
Xe_000448	0	0	0	0
Xe_000449	5.82	7.91	8.33	6.61
Xe_000450	4.91	0	0	0
Xe_000451	0	0	0	5.81
Xe_000452	0	7.61	2.17	0
Xe_000453	0	0	1.34	0
Xe_000454	0	0	0.47	1.68
Xe_000455	5.49	9.55	7.7	12.95
Xe_000456	4.37	2.56	0	2.24
Xe_000457	409.33	268.46	71.41	28.64
Xe_000458	21.79	22.4	23.95	20.5
Xe_000459	4.37	8.54	2.19	2.98
Xe_000460	0	0.79	0	6
Xe_000461	0	1.06	0	0
Xe_000462	0	0	0	0
Xe_000463	0	4.53	3.99	3.42
Xe_000464	0.97	0	0.23	0
Xe_000465	84.17	71.19	58.02	57.54
Xe_000466	192.37	121.69	193.96	237.48
Xe_000467	33.29	18.76	57.29	53.11
Xe_000468	0	5.21	0.09	4.37
Xe_000469	2.91	0.09	0.64	1.94
Xe_000470	312.48	166.48	55.8	64.78
Xe_000471	0	0	0	0
Xe_000472	1.42	6.86	0.46	1.74
Xe_000473	11.42	24.6	24.64	44.98
Xe_000474	9.3	15.05	28.18	45.48
Xe_000475	0	0	0	0
Xe_000476	0.56	16	4.9	15.27
Xe_000477	7.39	10.3	8.74	11.76
Xe_000478	0	0	0	0
Xe_000479	0	2.46	3.79	14.31
Xe_000480	33.84	56.75	95.85	252.84
Xe_000481	72.26	50.51	44.13	23.63
Xe_000482	22.95	25.52	8.05	7.18
Xe_000483	12.69	0	0	0
Xe_000484	23.63	7.05	15.29	26.49
Xe_000485	2.43	0.75	2.79	0.18
Xe_000486	17.22	26.14	18.03	26.81
Xe_000487	6.73	12.29	8.9	6.9
Xe_000488	15.83	9.95	5.85	3.77
Xe_000489	3.29	1.44	4.54	4.39
Xe_000490	0	0	0	0
Xe_000491	0	0	0	0
Xe_000492	0	0.16	0	0.16
Xe_000493	0	0	0	0
Xe_000494	0.92	1.71	8.11	28.19
Xe_000495	4.71	0	1.39	1.7
Xe_000496	8.55	23.97	11.24	35.65
Xe_000497	42.25	36.64	69.17	62.63
Xe_000498	12.98	15.42	5.73	8.91
Xe_000499	121.57	85.27	188.51	277.28
Xe_000500	3.82	11.77	1.02	5.26
Xe_000502	0	0	0	0
Xe_000503	2.06	0.4	0	1.86
Xe_000504	0	0	0	0
Xe_000505	3.2	2.9	3.6	2.38
Xe_000506	35.33	22.47	14.76	7.68
Xe_000507	0	0	0.59	1.82
Xe_000508	32.11	16.84	9.67	20.39
Xe_000509	4.73	23.44	1.99	1.11
Xe_000510	1.43	3.37	6.73	4.03
Xe_000511	13.33	6.89	27.31	20.44
Xe_000512	4.55	0.31	0.28	3.19
Xe_000513	0	0	0	0
Xe_000514	4.44	3.52	0.97	0
Xe_000515	7.42	1.56	4.56	7.05
Xe_000516	75.77	84.58	101.56	85.11
Xe_000517	17.38	12.44	60.77	55.25
Xe_000518	186.22	114.15	91.98	21.16
Xe_000519	742.09	718.43	387.3	119.18
Xe_000520	0	0	0	0
Xe_000521	4.43	6.18	3.63	0
Xe_000522	5.4	0	2.68	20
Xe_000523	0	0	3.47	1.35
Xe_000524	17.67	21.93	8.93	5.45
Xe_000525	167.48	104.6	59.95	43.58
Xe_000526	132.36	108.52	91.27	26.43
Xe_000527	0	0.86	0.76	0
Xe_000528	10.61	19.11	10.5	6.93
Xe_000529	0	0	0	0
Xe_000530	0	0	0	0
Xe_000531	15.49	10.39	2.98	2.24
Xe_000532	0	2.41	0	2.41
Xe_000533	0	0	0	0
Xe_000534	0.26	0.48	3.08	2.86
Xe_000535	22.3	25.59	31.13	16.22
Xe_000536	9.06	28.81	13.06	5.32
Xe_000537	12.94	14.87	9.84	15.34
Xe_000538	0	0	0	6.44
Xe_000539	0	0.08	0	0
Xe_000540	1.85	0	0	0.74
Xe_000541	7.7	24.67	8.74	15.13
Xe_000542	2.72	1.12	3.13	1.2
Xe_000543	1.82	8.06	3.97	8.34
Xe_000544	13.72	7.13	21.49	4.94
Xe_000545	252.7	154.68	106.59	67.29
Xe_000546	0	0	0	0
Xe_000547	13.69	5.21	17.39	21.06
Xe_000548	0	0	0	0
Xe_000549	0	7.59	0	0
Xe_000550	0	0	0	0
Xe_000551	9.08	9.61	4.31	5.02
Xe_000552	4.44	13.26	7.72	8.73
Xe_000553	0	0	0	0
Xe_000554	57.23	41.84	44.9	26.19
Xe_000555	0	4.88	0	4.86
Xe_000556	0	0	0	0
Xe_000557	3.6	4.66	0	0
Xe_000558	0	19.2	0	0
Xe_000559	0	0	0	0
Xe_000560	0	17.55	0	1.27
Xe_000561	4.16	0.54	1.19	4.97
Xe_000562	0	0	0	0
Xe_000563	14.49	13.76	5.09	26.91
Xe_000564	14.61	6.91	1.47	3.88
Xe_000565	2.78	0	0	0.25
Xe_000566	19.16	0.9	5.92	0
Xe_000567	0	1.27	0	0
Xe_000568	3.6	8.51	7.86	2.95
Xe_000569	22.48	11.21	14.22	6.88
Xe_000570	35.42	14.57	50.67	43.48
Xe_000571	24.71	24.37	23.96	1.38
Xe_000572	1.29	0	1.41	2.79
Xe_000573	4.55	0.22	10.68	4.53
Xe_000574	0	0	0	0
Xe_000575	4.31	5.94	5.76	0
Xe_000576	10.78	9.26	0	0
Xe_000577	0	0	0	0
Xe_000578	2.01	0	1.92	3.16
Xe_000579	25.23	15.27	8.33	22.84
Xe_000580	0	2.3	0.72	0.86
Xe_000581	13.3	10.45	9.05	23.08
Xe_000582	11.58	16.2	0	0
Xe_000584	2.43	0.38	1.55	0.95
Xe_000585	78.43	88.13	121.24	108.96
Xe_000586	16.95	30	13.77	29.59
Xe_000587	3.54	15.26	6.26	23.77
Xe_000588	15.13	11.61	17.19	2.93
Xe_000589	0.95	3.74	2.95	4.93
Xe_000590	3.06	3.98	2.63	2.43
Xe_000591	2.98	0.69	1.02	0.27
Xe_000592	7.78	8.01	4.34	1.78
Xe_000593	19.22	25.83	18.71	25.64
Xe_000594	18.1	17.98	11.07	11.4
Xe_000595	0	2.02	6.96	0
Xe_000596	5.17	4.71	3.25	1.67
Xe_000597	8.45	22.29	6.03	4.49
Xe_000598	13.94	13.09	2.24	8.37
Xe_000599	0.68	2.12	0.86	0.05
Xe_000600	5.08	0	3.82	0
Xe_000601	10.55	10.2	4.72	7.81
Xe_000602	21.32	18.32	34.05	58.01
Xe_000603	13.37	8.81	10.66	1.54
Xe_000604	0	0	0	0
Xe_000605	28.59	20.76	2.56	4.08
Xe_000606	0	0	0	0
Xe_000607	0	0	0	0
Xe_000608	0	0	7.36	0
Xe_000609	16.22	8.74	1.15	5.25
Xe_000610	13.02	11.99	14.41	16.11
Xe_000611	103.95	87.13	109.32	77.71
Xe_000612	67.71	85.93	56.74	109.19
Xe_000613	14.48	23.56	8.38	6.96
Xe_000614	19.75	15.55	3.37	7.85
Xe_000615	0	5.68	8.12	5.21
Xe_000616	1.19	2.94	5.15	27.07
Xe_000617	6.62	8.72	8.85	7.49
Xe_000618	0	0	0	0
Xe_000619	13.99	1.04	5.8	1.81
Xe_000620	44.51	75.84	34.71	24.37
Xe_000621	13.99	14.11	3.16	2.81
Xe_000622	522.3	352.43	535.19	625.05
Xe_000623	3.54	2.41	1.74	0.51
Xe_000624	604.17	242.03	645.01	219.81
Xe_000625	5.1	9.86	7.88	9.94
Xe_000626	32.9	18.46	8.66	12.83
Xe_000627	9.44	0	0	0
Xe_000628	4.53	7.21	4.48	0
Xe_000629	0	0.34	6.86	0
Xe_000630	14.04	23.14	24.32	2.18
Xe_000631	6.64	0.49	0	0
Xe_000632	0	0	0	0
Xe_000633	0	0	0	0
Xe_000634	0	0	0	0
Xe_000635	0	0	0	0
Xe_000636	0	0	0	0
Xe_000637	0	0	0	0
Xe_000638	0	0	0	0
Xe_000639	0	0	0	0
Xe_000640	0	0	0	0
Xe_000641	0	0	0	0
Xe_000642	0	0	0	0
Xe_000643	0	0	0	0
Xe_000644	0	0	0	0
Xe_000645	0	0	0	0
Xe_000646	0	0	0	0
Xe_000647	0	0	0	0
Xe_000648	0	0	0	0
Xe_000649	0	0	0	0
Xe_000650	0	16.41	2.31	0
Xe_000651	0	0	0	0
Xe_000652	0	0	0	0
Xe_000653	0	0	0	0
Xe_000654	0	0	0	0
Xe_000655	0	0	13.69	0
Xe_000656	2.51	3.55	0.29	0
Xe_000657	7.21	17.2	16.17	9.72
Xe_000658	5.32	35.18	7.77	8.44
Xe_000659	31.92	16.66	38.22	8.96
Xe_000660	21.27	21.96	16.53	17.78
Xe_000661	0	0	0	0
Xe_000662	8.71	2.06	5.77	4.32
Xe_000663	0	0.15	0.06	1.47
Xe_000664	0	0	0	0
Xe_000665	0	0	0	0
Xe_000666	25.05	21.56	26.22	0.26
Xe_000667	15.82	21.77	22.15	20.62
Xe_000668	21.83	5.65	24.83	3.27
Xe_000669	39.47	47.82	25.7	32.6
Xe_000670	8.37	26.41	6.46	14.48
Xe_000671	10.28	16.56	12.98	10.63
Xe_000672	8.89	1.11	12.7	15.29
Xe_000673	285.56	192.8	560.63	60.97
Xe_000674	2.18	3.88	0	1.57
Xe_000675	10.76	2.44	8.81	0.46
Xe_000676	0	2.41	0	1.48
Xe_000677	0	0	0	0
Xe_000678	3.47	0	3.84	0
Xe_000679	0	10.72	2.47	10.1
Xe_000680	4.41	7.42	4.28	8.34
Xe_000681	12.02	19.72	12.35	15.8
Xe_000682	1.89	14.08	22.15	8.77
Xe_000683	0	0	0	5.1
Xe_000684	32.47	31.77	21.07	38.76
Xe_000685	379.48	213.82	321.5	299.09
Xe_000686	0	2.7	1.68	0
Xe_000687	4.89	10.27	9.87	6.82
Xe_000688	3.47	7.25	1.07	1.88
Xe_000689	0	0.07	0	0
Xe_000690	4.12	9.19	2.55	0.1
Xe_000691	4.53	6.7	1.87	8.91
Xe_000692	9.2	8.14	7.05	1.5
Xe_000693	11.9	17.33	16.89	20.26
Xe_000694	10.95	16.57	6.73	3.4
Xe_000695	3.06	3.25	0	1.1
Xe_000696	99.83	50.2	44.82	38.36
Xe_000697	3.31	2.98	0.08	1.52
Xe_000698	225.18	161.66	98.46	238.42
Xe_000699	5.54	6.2	5.71	1.39
Xe_000700	51.03	36.62	84.23	60.91
Xe_000701	6.63	26.24	3.22	17.85
Xe_000702	0	0	0	0
Xe_000703	1.57	5.68	2.14	4.72
Xe_000704	0.37	0	0	1.71
Xe_000705	0	0	0	0
Xe_000706	2.99	4.17	4.25	8.14
Xe_000707	0	0	0	2.58
Xe_000708	2.59	6.52	3.39	2.36
Xe_000709	0	5.13	0	1.37
Xe_000710	0	2.01	0	0.85
Xe_000711	0	1.93	0	3.09
Xe_000712	55.82	58.65	38.92	39.93
Xe_000713	104.74	105.79	169.12	161.25
Xe_000714	0	0	0	0
Xe_000715	0	0	0	13.07
Xe_000716	4.76	0	0	5.82
Xe_000717	31.21	14.65	9.3	3.75
Xe_000718	26.15	16.97	38.05	46.66
Xe_000719	0	16.83	0	7.95
Xe_000720	2.06	0	5.58	1.81
Xe_000721	0	4.03	5.51	0
Xe_000722	0	0	0	0
Xe_000723	2.11	0	0	0
Xe_000724	0	0	0	19.61
Xe_000725	10	9.44	7.71	8.86
Xe_000726	0	0	0	4.16
Xe_000727	2.4	12.62	7.96	3.09
Xe_000728	58.58	54.09	4.37	9.9
Xe_000729	17.12	7.68	1.92	4.79
Xe_000730	0	0	0	0.06
Xe_000731	6.85	6.05	11.53	13.99
Xe_000732	2.89	4.56	0	0.17
Xe_000733	21.48	23.57	9.11	0.91
Xe_000734	65.77	43.55	10.22	7.32
Xe_000735	0	1.67	0	0
Xe_000736	25.08	44.55	2.2	5.61
Xe_000737	0	0.7	0.76	1.72
Xe_000738	52.33	49.93	13.96	4.31
Xe_000739	56.24	64	6.28	6.31
Xe_000740	40.13	35.34	10.34	17.97
Xe_000741	3.27	6.76	4.97	2.72
Xe_000742	2.18	2.4	0.66	0.26
Xe_000743	11.52	10.93	4.32	9.08
Xe_000744	6.55	17.64	10.14	10.64
Xe_000745	3.45	1.36	0.68	2.37
Xe_000746	0	0	0	0
Xe_000747	19.03	17.61	15.29	4.07
Xe_000748	15.04	20.62	18.72	6.7
Xe_000749	18.13	32.28	3.71	10.61
Xe_000750	26.94	3.82	57.74	0
Xe_000751	3.12	4.11	0.59	2.13
Xe_000752	0	0	0	0
Xe_000753	0	0	0	0
Xe_000754	0	0	0	0
Xe_000755	0	0	0	8.86
Xe_000756	4.28	3.29	2.58	2.55
Xe_000757	1.8	0	8.12	0
Xe_000758	17.88	15.82	14.57	23.89
Xe_000759	40.73	48.09	43.41	18.84
Xe_000760	67.11	87.29	53.48	101.72
Xe_000761	17.28	17.38	6.65	20.23
Xe_000762	21.11	12.53	24.48	25.67
Xe_000763	0	10.82	0	0
Xe_000764	130.08	154.73	246.72	214.35
Xe_000765	5.12	16.49	0	0
Xe_000766	1.77	2.92	0.75	0.99
Xe_000767	0.79	4.14	4.83	1.63
Xe_000768	65.1	76.25	163.61	428.69
Xe_000769	16.01	15.65	4.07	11.92
Xe_000770	1.13	5.85	4.69	5.94
Xe_000771	4.34	2.97	5.9	2.49
Xe_000772	119	88.05	22.84	0
Xe_000773	0	0	0	0
Xe_000774	56.81	54.45	16.13	6.28
Xe_000775	40.61	30.11	13.63	20.75
Xe_000776	53.02	18.37	25.83	14.18
Xe_000777	4.11	1.69	2.2	0
Xe_000778	15.67	13.62	2.47	0
Xe_000779	8.44	1.29	5.37	2.5
Xe_000780	2.95	0.84	0.5	1.88
Xe_000781	18.74	28.18	28.81	100.08
Xe_000782	0	0	0	0
Xe_000783	3.38	5.52	12.07	5.98
Xe_000784	0	0	0	0
Xe_000785	12.81	9.66	17.02	0.4
Xe_000786	0	0	0	0
Xe_000787	20.05	20.46	23.75	25.81
Xe_000788	457.33	433.19	1913.97	924.5
Xe_000789	0	0	0	0
Xe_000790	0	0	0.75	0
Xe_000791	0	1.85	0	0
Xe_000792	7.52	14.29	1.41	0.56
Xe_000793	20.1	22.72	5.11	6.12
Xe_000794	0	1.86	0	0.71
Xe_000795	11.99	16.23	15.27	14.96
Xe_000796	6.54	4.6	2.12	6.18
Xe_000797	0	0	0	0
Xe_000798	0	0	0.46	0
Xe_000799	0	1.02	3.94	0
Xe_000800	4.77	1.21	0	2.42
Xe_000801	120.51	69.53	53.36	57.68
Xe_000802	160.57	105.46	228.54	47.03
Xe_000803	26.2	16.12	7.26	1.88
Xe_000804	0	0	0	0
Xe_000805	4.35	0	0	0
Xe_000806	113.7	70.73	168.41	308.07
Xe_000807	4.21	0	2.3	0
Xe_000808	254.09	142.79	4.81	5.14
Xe_000809	12.9	14.28	5.39	12.37
Xe_000810	42.15	47.82	18.88	22.42
Xe_000811	0	0	0	0
Xe_000812	0	0	0	0
Xe_000813	0	0	0	0
Xe_000814	29.11	4.84	5.93	4.54
Xe_000815	9.2	12.96	13.24	6.03
Xe_000816	3.95	5.34	0.86	4.02
Xe_000817	570.85	446.28	555.32	315.36
Xe_000818	16.83	33.4	30.7	38.96
Xe_000819	2.67	7.79	12.74	12.75
Xe_000820	0	0	0	0
Xe_000821	7.24	4.76	7.41	10.11
Xe_000822	5.45	19.22	57.45	70.41
Xe_000823	18.31	1.01	7.85	4.59
Xe_000824	0	2.62	0	1.72
Xe_000825	138.22	142.01	120.44	126.84
Xe_000826	5.93	23.34	7.28	9.91
Xe_000827	4.87	3.25	2.66	3.37
Xe_000828	0	0	0	0
Xe_000829	0	9.89	23.24	5.75
Xe_000830	77.42	36.8	21.56	14.72
Xe_000831	736.12	861.96	1485.41	1017.35
Xe_000832	19.7	27.41	28.12	12.73
Xe_000833	3.15	10.56	5.49	2.55
Xe_000834	10.8	8.18	0	0
Xe_000835	0	0	0	0
Xe_000836	8.07	15.8	4.4	3.02
Xe_000837	0	0	0.95	0
Xe_000838	9.07	2.38	4.5	0
Xe_000839	0	0.66	0	0.89
Xe_000840	43.08	39.95	26.31	39.64
Xe_000841	11.46	2.14	4.6	1.17
Xe_000842	10.81	11.18	4.89	3.83
Xe_000843	0	0	3.79	3.13
Xe_000844	18.39	4.82	3.09	7.39
Xe_000845	7.73	28.22	10.03	19.29
Xe_000846	24.89	9.65	16.15	0
Xe_000847	5.02	1.81	0.78	0.72
Xe_000848	3.29	8.87	2.56	2.12
Xe_000849	14.02	12.87	5.47	3.07
Xe_000850	2.06	27.07	10.38	10.56
Xe_000851	0	0	0	0
Xe_000852	0	0	0	1.98
Xe_000853	24.18	14.07	23.31	36.64
Xe_000854	0	0	0	0
Xe_000855	5.09	2.94	0	0
Xe_000856	46.56	45.23	77.56	148.23
Xe_000857	1633.92	1159.49	109.17	76.73
Xe_000858	635.68	720.4	673.21	234.84
Xe_000859	0	0	0	0
Xe_000860	129.82	83.84	89.74	42.23
Xe_000861	1.83	1.7	1.2	0
Xe_000862	0	0	0	0
Xe_000863	13.35	15.02	11.87	3.14
Xe_000864	0	6.82	4.92	0
Xe_000865	0	0	0	0
Xe_000866	0	0	0	0
Xe_000867	0	0	1.7	0
Xe_000868	5.42	9.85	7.89	8.6
Xe_000869	6.67	10.33	8.01	5.77
Xe_000870	0.7	0	0	0.08
Xe_000871	0	0	0	0
Xe_000872	3.93	4.73	4.52	1.34
Xe_000873	1.82	0	0.5	6.89
Xe_000874	0	6.58	1.52	1
Xe_000875	0	5.81	7.33	7.95
Xe_000876	127	95.8	51.28	25.28
Xe_000877	11.64	14.03	15.81	20.48
Xe_000878	9.21	0	1.88	4.45
Xe_000879	0	0.83	0	0
Xe_000880	18.34	36.74	24.75	12.26
Xe_000881	0	0	0	0
Xe_000882	4	9.5	7.13	3.64
Xe_000883	4.04	3.41	18.63	8.73
Xe_000884	0	0	0.74	0
Xe_000885	34.48	30.53	44.78	70.62
Xe_000886	2.94	3.64	2.95	4.71
Xe_000887	10.5	6.19	3.82	10.45
Xe_000888	3.36	10.06	2.99	10.12
Xe_000889	23.43	14.84	21.94	6.91
Xe_000890	4.97	0	0	0.73
Xe_000891	33.54	13.02	18.62	16.68
Xe_000892	1.44	5.2	8.58	0
Xe_000893	25.1	30.83	14.72	7.46
Xe_000894	0	0	3.01	0
Xe_000895	7.63	12.52	1.77	6.18
Xe_000896	3.17	2.94	2.65	4.57
Xe_000897	2.38	2.06	0.86	0
Xe_000898	0	0	0	0
Xe_000899	0	0	0	0
Xe_000900	0	0	0	0
Xe_000901	0	0	0.89	0
Xe_000902	0	0	0	0
Xe_000903	0	0	0	0
Xe_000904	0	0	0	2.87
Xe_000905	0.88	2.37	0	3.04
Xe_000906	0	0	0.75	0
Xe_000907	1.18	2.77	3.47	1.13
Xe_000908	0	0	0	0
Xe_000909	1.35	1.07	0.79	1.78
Xe_000910	0	0	4.7	2.3
Xe_000911	0	1.42	0	0.47
Xe_000912	440.03	202.14	429.32	326.81
Xe_000913	8.52	5.54	6.14	9.15
Xe_000914	17.33	23.01	17.06	16.28
Xe_000915	214.68	128.34	141.92	202.63
Xe_000916	23.63	24.43	13.18	18.3
Xe_000917	8.66	2.69	0	32.3
Xe_000918	39.74	36.26	58.07	19.55
Xe_000919	5.68	4.99	8.02	2.05
Xe_000920	19.73	3.61	0	3.53
Xe_000921	24.52	21.88	47.39	31.89
Xe_000922	8.43	11.88	0.96	0
Xe_000923	21.8	28	15.3	11.29
Xe_000924	4.19	5.19	0	8.15
Xe_000925	0	2.26	0	3.15
Xe_000926	22.16	21.2	20.94	29.81
Xe_000927	31.44	33.93	12.35	18.96
Xe_000928	271.53	118.17	21.88	17.43
Xe_000929	31.72	20.25	2.89	0
Xe_000930	17.41	6.66	28.78	9.22
Xe_000931	0	0	0	0
Xe_000932	0	0	0	0
Xe_000933	0	4.26	0	0
Xe_000934	2	1.24	0	1.28
Xe_000935	0	0	0	3.54
Xe_000936	0	10.34	0	0.12
Xe_000937	0	0	0	0
Xe_000938	0	0	0	0
Xe_000939	0	0	0	0
Xe_000940	0	0	0	0
Xe_000941	4.31	0.8	2.19	3.54
Xe_000942	8.58	7.86	9.57	5.51
Xe_000943	12.67	22.42	14.81	17.47
Xe_000944	0	13.89	2.55	0
Xe_000945	2.9	0.6	7.73	9.97
Xe_000946	571.46	371.71	1251.91	1198.79
Xe_000947	19.6	25.12	19.84	20.5
Xe_000948	0	3.57	1.18	0
Xe_000949	22.18	30.27	24.11	16.38
Xe_000950	0	0.31	0	5.36
Xe_000951	54.49	64.14	55.76	43.2
Xe_000952	3.72	0	2.03	1.72
Xe_000953	0	0	0	0
Xe_000954	7.47	14.91	4.92	7.14
Xe_000955	19.94	7.51	23.82	19.51
Xe_000956	1.96	0	0	7.88
Xe_000957	0	0	0	0
Xe_000958	48.1	15.37	19.4	3.64
Xe_000959	0	0	0	0.15
Xe_000960	0	0	0	0
Xe_000961	73.78	64.36	79.55	14.35
Xe_000962	1.29	0.64	0.77	0.97
Xe_000963	0	0	5.72	1.82
Xe_000964	0	6.56	0	0
Xe_000965	37.81	14.99	16.78	18.17
Xe_000966	8.23	12.94	7.19	8.44
Xe_000967	173.18	120.17	57.9	113.81
Xe_000968	0	0	0	0
Xe_000969	23.56	10.22	28.29	45.17
Xe_000970	27.01	39.56	15.97	21.85
Xe_000971	11.34	7.03	5.08	6.18
Xe_000972	0.24	5.1	1.07	1.85
Xe_000973	0	0	2.06	4.28
Xe_000974	7.17	8.98	5.59	4.67
Xe_000975	0	19.1	10.44	15.32
Xe_000976	0	0	16.94	0
Xe_000977	20.93	3.87	12.24	15.85
Xe_000978	0.64	0	0	0.92
Xe_000979	0	3.91	0.72	0
Xe_000980	5.41	3.25	1.34	0.3
Xe_000981	0	0	0	0
Xe_000982	0	0	0	0
Xe_000983	0	0	0	0
Xe_000984	2.59	6.49	3.28	4.11
Xe_000985	0	0	4.9	0
Xe_000986	2.89	6.26	1.86	3.9
Xe_000987	26.48	16.1	52.54	25.41
Xe_000988	18.94	25.17	17.74	15.05
Xe_000989	7.35	2.42	3.75	16.19
Xe_000990	21.49	16.65	4.89	9.95
Xe_000991	5.36	4.98	2.36	0
Xe_000992	37.35	9.37	10.89	4.87
Xe_000993	63.6	29.16	121.05	167.33
Xe_000994	8.58	12.13	4.63	1.42
Xe_000995	42.07	18.66	39.12	8.06
Xe_000996	21.15	17.63	24.44	6.67
Xe_000997	0	0	0	1.21
Xe_000998	0	0	0	0
Xe_000999	0	0.04	0	0
Xe_001000	3.8	4.61	3.27	4.16
Xe_001001	0	0	0	0
Xe_001002	0	3.53	2.58	4.62
Xe_001003	0	6.17	0	0
Xe_001004	6.84	1.03	0	0.68
Xe_001005	0	0	0	0
Xe_001006	0	0	0	0
Xe_001007	0	0	0	0
Xe_001008	0	0	0	0
Xe_001009	0	0	0	0
Xe_001010	0	0	0	0
Xe_001011	75.99	49.87	33.1	40.18
Xe_001012	0	0	0	0
Xe_001013	0	0	0	0
Xe_001014	1.73	0	0	0
Xe_001015	0	0	0	0
Xe_001016	0	0	0	0
Xe_001017	0	0	0	0
Xe_001018	4.7	8.21	0	1.31
Xe_001019	0	1.25	0	0.84
Xe_001020	0	0.96	0.31	0
Xe_001021	4.9	1.25	0	0.84
Xe_001022	7.43	1	0	1.37
Xe_001023	4.9	1.25	0	0.84
Xe_001024	0	2.72	1.22	0.94
Xe_001025	35.14	20.85	27.17	14.2
Xe_001026	296.83	362.7	86.69	33.23
Xe_001027	21.64	20.88	12.85	29.18
Xe_001028	39.25	29.93	35.55	32.64
Xe_001029	0	0	0	0
Xe_001030	45.86	37.73	2.65	8.51
Xe_001031	62.07	25	34.72	26.19
Xe_001032	49.17	10.88	20.18	6.86
Xe_001033	32.07	23.43	29.64	9.14
Xe_001034	85.48	82.62	27.92	8.21
Xe_001035	65.57	21.76	55.42	84.08
Xe_001036	953.27	829.79	1469.64	1723.41
Xe_001037	0	0	9.65	0
Xe_001038	3.97	0	0	0
Xe_001039	23.4	24.7	12.32	20.74
Xe_001040	18.49	11.02	53.58	7.95
Xe_001041	0	0	0	0
Xe_001042	0	0	0	0
Xe_001043	207.68	241.18	430.96	869.45
Xe_001044	9.98	5.58	2.91	9.77
Xe_001045	0	0.89	0	0
Xe_001046	0	3.37	0	3.67
Xe_001047	0	0	0	0
Xe_001048	0	8.01	1.18	0.57
Xe_001049	0	0	0	2.42
Xe_001050	7.07	2.23	0	1.71
Xe_001051	79.88	61.47	19.89	11.89
Xe_001052	3.76	1.52	2.76	7.47
Xe_001053	9.07	2.71	4.03	0.67
Xe_001054	0.24	0.45	1.6	7.41
Xe_001055	402.04	331.62	512.98	347.85
Xe_001056	13.67	28.04	18.76	14.7
Xe_001057	4.63	0.16	1.4	0
Xe_001058	26.48	33.05	28.11	89.27
Xe_001059	187.34	298.05	442.2	896.25
Xe_001060	163.31	151.83	127.23	177.1
Xe_001061	637.58	562.7	51.86	19.36
Xe_001062	1320.09	1425.02	1632.81	384.53
Xe_001063	84.98	161.08	82.04	81.29
Xe_001064	48.73	103.81	101.64	20.55
Xe_001065	124.26	98.59	63.4	122.7
Xe_001066	72.66	97.32	42	92.05
Xe_001067	139.71	86.61	214.17	519.44
Xe_001068	12.65	16.05	7.77	15.04
Xe_001069	3.51	0.79	0	4.77
Xe_001070	4.46	6.44	5.95	17.13
Xe_001071	9.92	12.29	22.4	33.39
Xe_001072	6.82	23.79	6.59	8.23
Xe_001073	0	0	0	0
Xe_001074	2.19	3.53	2.39	0
Xe_001075	36.26	18.71	17.98	10.29
Xe_001076	0	0	0	3.43
Xe_001077	9.87	14.6	7.2	8.9
Xe_001078	78.77	61.48	121.85	100.8
Xe_001079	4.01	2.6	4.98	7.23
Xe_001080	105.73	19.99	10.56	0
Xe_001081	1086.93	604.19	3029.48	161
Xe_001082	0	3.85	23.71	0
Xe_001083	7.28	2.85	2.82	1.89
Xe_001084	0	5.62	1.27	0
Xe_001085	11.19	0.63	6.11	2.57
Xe_001086	8.88	2.26	7.83	0
Xe_001087	37.91	65.93	70.15	10.25
Xe_001088	17.54	5.68	10.22	1.44
Xe_001089	3.79	9.89	4.58	9.16
Xe_001090	3.55	7.76	3.57	3.91
Xe_001091	2.57	0.96	1.37	1.55
Xe_001092	37.61	47.36	1.2	2.85
Xe_001093	0	0	0	0
Xe_001094	0	0	0	0
Xe_001095	0	0	0	0
Xe_001096	9.99	0.32	4.46	0
Xe_001097	58.02	52.99	41.96	12.16
Xe_001098	9.14	42.22	27.93	4.21
Xe_001099	46.08	36.24	30.53	10.13
Xe_001100	11.87	0	0	0
Xe_001101	19.2	27.18	25.31	0
Xe_001102	24.64	7.59	0	17.55
Xe_001103	78.35	66.31	67.92	11.42
Xe_001104	62.49	31.57	57.47	127.79
Xe_001105	6.34	12.2	9.66	5.53
Xe_001106	0	1.54	1.25	0
Xe_001107	0	0	0	0
Xe_001108	0	13.59	0	0
Xe_001109	12.83	0.8	0	5.09
Xe_001110	4.19	27.43	7.09	8.02
Xe_001111	0	0	0	0
Xe_001112	0	0	0	0
Xe_001113	1.47	2	0.64	0
Xe_001114	30.88	20.4	72.13	72.25
Xe_001115	6.29	0.26	3.07	1.58
Xe_001116	76.24	48.73	64.03	36.76
Xe_001117	24.53	21.6	19.52	16.62
Xe_001118	4.77	8.74	2.7	5.01
Xe_001119	18.02	9.99	38.68	24.43
Xe_001120	7.31	12.8	3.99	5.17
Xe_001121	27.98	14.72	25.02	23.87
Xe_001122	0	0.4	0	0
Xe_001123	9.62	8.01	15.74	17.02
Xe_001124	8.99	19.31	10.14	20.52
Xe_001125	0	0	0	0
Xe_001126	13.83	18.33	6.26	3.8
Xe_001128	136.56	61.66	160.3	67.84
Xe_001129	0	3.11	0	0
Xe_001130	0	0	0	0
Xe_001131	0	0	4.57	12.2
Xe_001132	20.85	16.89	3	0
Xe_001133	0	0.56	0	2.27
Xe_001134	0	0	1.43	0
Xe_001135	0	0	0	0
Xe_001136	17.56	0	44.58	8.26
Xe_001137	0	0	0	0
Xe_001138	0	6.81	0	8.32
Xe_001139	15.05	2.66	52.57	0
Xe_001140	3.27	3.37	5.39	1.78
Xe_001141	3.81	13.77	5.55	1.6
Xe_001142	0	0	0	0
Xe_001143	0	0	0	0
Xe_001144	3.96	6.55	5.53	1.11
Xe_001145	0	0	0	0
Xe_001146	2.77	0.81	3.2	1.7
Xe_001147	1.48	5.31	0	1.71
Xe_001148	14.25	9.82	11.54	9.61
Xe_001149	0	0	2.07	0
Xe_001150	0	1.4	1.48	0
Xe_001151	1.84	3.22	2.37	2.58
Xe_001152	18.61	28.43	22.34	42.11
Xe_001153	0	0	0	0
Xe_001154	0	8.24	0	0
Xe_001155	6.73	2.74	2.22	5.23
Xe_001156	0	0	0	0
Xe_001157	5.9	12.29	2.83	3.08
Xe_001158	5.7	9.96	5.66	2.62
Xe_001159	0	6.65	0	0.93
Xe_001160	29.73	34.82	20.58	17.45
Xe_001161	21.06	21.77	2.62	9.9
Xe_001162	29.39	9.1	6.29	7.99
Xe_001163	13.96	22.67	4.74	6.8
Xe_001164	4.32	10.99	2.53	1.96
Xe_001165	0	0	0	0
Xe_001166	3.97	1.97	8.88	10.72
Xe_001167	15.88	36.78	50.69	94.2
Xe_001168	14.69	24.1	8.02	24.3
Xe_001169	7.57	4.8	0.07	3.21
Xe_001170	4.4	17.88	14.15	7.05
Xe_001171	0	0	0.73	4.06
Xe_001172	0	4.61	3.04	8.54
Xe_001174	6.13	5.33	1.49	8.8
Xe_001175	0	0	1.55	0
Xe_001176	0	0	2.37	0
Xe_001177	0.34	0.65	0	0
Xe_001178	1.81	4.6	2.5	3.24
Xe_001179	5.51	10.08	5.62	4.7
Xe_001180	14.07	13.42	15.77	8.03
Xe_001181	0	0	0	0
Xe_001182	1.33	0.29	0.38	0
Xe_001183	0.91	0.68	1	9.73
Xe_001184	8.33	5.55	3.18	0.09
Xe_001185	0	0	0	0
Xe_001186	5.47	3.38	8.55	3.73
Xe_001187	0	24.23	5.93	0
Xe_001188	0	0	0	0
Xe_001189	14.89	22.45	21.29	17.43
Xe_001190	3.53	0	0	0
Xe_001191	5.49	5.52	4.49	0
Xe_001192	3.53	4.62	3.08	3.85
Xe_001193	0	6.29	6.82	7.88
Xe_001194	7.81	2.84	3.36	2.06
Xe_001195	0	5.02	0	0
Xe_001196	4.69	0	2.93	10.87
Xe_001197	0	0	0	0
Xe_001198	0	0	0	0
Xe_001199	0	3.41	0	0
Xe_001200	42.64	17.3	8.04	8.78
Xe_001201	3.85	2.2	0	0
Xe_001202	0	8.88	0.76	1.83
Xe_001203	0	0	0	0
Xe_001204	4.84	19.93	5.66	3.37
Xe_001205	1.03	6.38	6.32	0
Xe_001206	7	0	0.85	0
Xe_001207	6.59	11.07	4.87	3.91
Xe_001208	149.49	218.79	95.55	191.44
Xe_001209	10.56	4.45	1.38	2.89
Xe_001210	295.41	439.17	291.21	312.74
Xe_001211	0.27	0.91	2.39	0.53
Xe_001212	24.44	77.78	64.55	75
Xe_001213	0	3.66	0.9	0.34
Xe_001214	0	2.66	0	0
Xe_001215	0	3.82	0.51	1.89
Xe_001216	0	0	0	1.6
Xe_001217	0	0	0	0
Xe_001218	1.84	0	0	0
Xe_001219	43.47	37.33	2.84	5.08
Xe_001220	0	0	0	0
Xe_001221	0	0	0	0
Xe_001222	0	0	0	0
Xe_001223	1.82	3.1	1.24	4.68
Xe_001224	2.86	4.44	2.07	1.12
Xe_001225	0	3.16	0	0
Xe_001226	2.24	0	0	1.5
Xe_001227	4.21	0	0	0
Xe_001228	242.12	338.31	295.63	1252.82
Xe_001229	0	6.32	1.62	2.97
Xe_001230	0	6.01	5.61	18.43
Xe_001231	3.55	3.87	3.21	2.82
Xe_001232	0	0	0	0
Xe_001233	30.31	16.82	47.15	12.55
Xe_001234	0	0	9.48	2.05
Xe_001235	0	0	0	0
Xe_001236	19.98	8.25	3.07	2
Xe_001237	0	0	0.9	2.36
Xe_001238	24.19	23.32	3.81	9.7
Xe_001239	113.88	118.57	190.59	291.1
Xe_001240	40.3	22.83	33.36	55.31
Xe_001241	14.65	29.4	12.31	10.49
Xe_001242	0	0	0	0
Xe_001243	0	0	0	0
Xe_001244	19.73	18.27	15.03	9.06
Xe_001245	356.93	217.45	254.13	169.62
Xe_001246	5.09	6.1	2.63	0.68
Xe_001247	0	3.21	0	1.5
Xe_001248	0	0	0.15	2.59
Xe_001249	0	20.53	0	0
Xe_001250	25.39	37.02	56.41	98.44
Xe_001251	0	0	0	0
Xe_001252	0	1.18	0	0
Xe_001253	13.86	6.89	0	0
Xe_001254	0	0	0	0
Xe_001255	0	0	0	0
Xe_001256	49.03	61.93	17.34	18.03
Xe_001257	0	0	0	10.27
Xe_001258	0	0	0	0
Xe_001259	5.94	9.7	4.68	3.15
Xe_001260	2.84	3.7	3.5	2.65
Xe_001261	399.34	341.96	105.74	21.56
Xe_001262	3.56	10.17	8.59	2.93
Xe_001263	146.82	338.83	259.24	209.07
Xe_001264	0	0	0	0
Xe_001265	152.74	178.15	304.71	450.39
Xe_001266	56.2	28.34	78.48	140.61
Xe_001267	0	0	0	0
Xe_001268	74.47	87.93	92.95	94.87
Xe_001270	0	0	0	3.79
Xe_001271	0	0	0	0
Xe_001272	0	0	0	0
Xe_001273	45.24	74.21	69.81	111.41
Xe_001274	692.17	582.24	1143.54	868.43
Xe_001275	0	0	0	0
Xe_001276	0	0	0	0
Xe_001277	18.74	23.54	9.26	10.45
Xe_001278	17.96	25.15	7.16	17.61
Xe_001279	3.84	10.2	3.33	2.35
Xe_001280	0	0	0	0
Xe_001281	17.74	43.44	15.4	46.03
Xe_001282	26.91	39.04	14.43	9.86
Xe_001283	7.07	2.35	0.66	3.42
Xe_001284	7.78	0	0	0
Xe_001285	2.81	2.33	0	0
Xe_001286	4.3	1.72	4.14	2.37
Xe_001287	0	0	0	3.22
Xe_001288	21.52	14.25	18.14	9.13
Xe_001289	5.85	2.75	3.45	4.97
Xe_001290	18.08	2.91	4.46	2.36
Xe_001291	0	0	0	0
Xe_001292	0	0	0	0.73
Xe_001293	0	0	0	0
Xe_001294	0	0	0	0
Xe_001295	0	0	0	0
Xe_001296	34.18	24	28.37	22.55
Xe_001297	111.92	199.65	88.34	87.35
Xe_001298	7.43	16.87	3.23	7.56
Xe_001299	11.89	8.29	7.3	7.9
Xe_001300	56.58	49.06	55.73	59.42
Xe_001301	0	1.81	0	0
Xe_001302	41.57	20.51	41.5	8.89
Xe_001303	31.82	19.46	5.85	6.6
Xe_001304	0	0	0	0
Xe_001305	16.56	24.62	8.26	17.05
Xe_001306	0	5.61	0	0
Xe_001307	18.67	26.55	19.91	21.86
Xe_001308	16.4	11.15	4.55	3.24
Xe_001309	23.45	44.85	12.51	18.39
Xe_001310	30.38	46.29	59.85	18.39
Xe_001311	2.26	2.69	2.09	5.58
Xe_001312	0	0	0	0
Xe_001313	0	0	0	0
Xe_001314	0	0	0	0
Xe_001315	0	1.24	0	0.88
Xe_001316	0	0	0	0
Xe_001317	76.69	102.41	99.1	137.07
Xe_001318	9.32	5.95	11.87	0.1
Xe_001319	0	0	0	0
Xe_001320	0	0	0	0
Xe_001321	0	0	0	0
Xe_001322	2.27	0	0	0
Xe_001323	0	0	0	0
Xe_001324	0	0	0	0
Xe_001325	0	0	0	0
Xe_001326	0	0	0	0
Xe_001327	13.49	7.66	2.76	1.82
Xe_001328	3.93	0.19	0	1.36
Xe_001329	4.38	11.08	15.34	1.45
Xe_001330	1.85	2.29	0	1.76
Xe_001331	3.59	5.71	0.51	1.24
Xe_001332	174.04	225.45	172.67	207.46
Xe_001333	0	0	0	0
Xe_001334	49.97	32.83	64.04	7.64
Xe_001335	5.89	7.7	0.95	2.79
Xe_001336	0	0	0	0
Xe_001337	3.09	0	0	3.34
Xe_001338	0	0	0	0
Xe_001339	0	0	0	0
Xe_001340	2.21	2.96	1.41	0.66
Xe_001341	5.98	5.89	25.22	55.14
Xe_001342	5.3	5.01	3.15	2.58
Xe_001343	0	0	0	0
Xe_001344	23.08	12.18	29.15	17.52
Xe_001345	15.81	23.67	25.7	41.66
Xe_001346	7.27	0.21	0	0
Xe_001347	9.72	0	2.41	8.28
Xe_001348	7.6	8.06	9.89	7.48
Xe_001349	0	0	0	0
Xe_001350	0	0	0	0
Xe_001351	0	0	0	0
Xe_001352	0	3.42	16.98	14.47
Xe_001353	3.49	0	0.78	0
Xe_001354	3.08	7.7	6.06	20.26
Xe_001355	0	0	0	0
Xe_001356	5.02	5.51	8.15	23.3
Xe_001357	18.86	5.05	6.91	21.83
Xe_001358	1.48	0	0	12.25
Xe_001359	0	0	0	0
Xe_001360	7.22	0	1.77	0.78
Xe_001361	0	0	0	0
Xe_001362	1237.81	3019.53	995.46	715.1
Xe_001363	6.33	3.92	11.45	5.35
Xe_001364	33.88	60.15	38.83	55.27
Xe_001365	20.58	16.51	6.97	5.9
Xe_001366	15.29	18.65	14.43	6.6
Xe_001367	0	0	0	0
Xe_001368	5.05	5.85	2.6	7.04
Xe_001369	19.26	31.18	32.72	22.71
Xe_001370	0	0	0	0
Xe_001371	0	0	0	0
Xe_001372	0.45	0	0.12	0.08
Xe_001373	0	12.6	5.2	2.65
Xe_001374	32.62	25.01	67.81	25.32
Xe_001375	25.8	26.98	12.14	15.15
Xe_001376	0	0	0	0
Xe_001377	2.7	13.2	9.11	4.36
Xe_001378	12.64	1.96	16.1	0
Xe_001379	15.77	22.98	4.75	4.22
Xe_001380	8.86	10.98	9.67	2.87
Xe_001381	0	0	0	0
Xe_001382	32.79	41.5	42.79	34.68
Xe_001383	1.21	0	0	1.09
Xe_001384	2.95	0.77	2.63	17.39
Xe_001385	0	2.67	0.7	0.92
Xe_001386	91.32	114.23	98.66	111.24
Xe_001387	0	3.55	0	4.13
Xe_001388	0	0	2.71	0
Xe_001389	0	5.63	0	5.37
Xe_001390	0	9.69	0.22	0
Xe_001391	0	0	0.32	0
Xe_001392	0	0	0	0
Xe_001393	0	0	0	3.31
Xe_001394	1.19	0	0	5.36
Xe_001395	2826.43	2093.45	2566.24	1426.83
Xe_001396	31.16	27.97	47.71	11.35
Xe_001397	0	0	0	11.52
Xe_001398	0	0	0	0
Xe_001399	0	0	0	0
Xe_001400	0	0	0	0
Xe_001401	0	0	0	0
Xe_001402	0	0	0	0
Xe_001403	6.94	0	0	0.48
Xe_001404	0	2.37	2.02	2.11
Xe_001405	0	0	0	0
Xe_001406	0	0	0	0
Xe_001407	0	0	0	0
Xe_001408	0	0	0	0
Xe_001409	0	12.39	0	0
Xe_001410	0	0	0	0
Xe_001411	0	0	0	0
Xe_001412	0	0	0	0
Xe_001413	20	0	21.2	4.67
Xe_001414	0	0	0	0
Xe_001415	0	8.56	0	0
Xe_001416	0	0	0	0
Xe_001417	0	0	0	0
Xe_001418	0	0	0	0
Xe_001419	0	1.54	0	0
Xe_001420	0	0	0	0
Xe_001421	6175.12	7482.21	9185.98	7625.71
Xe_001422	0	0	0	0
Xe_001423	0	0	0	0
Xe_001424	0	0	0	0
Xe_001425	2988.26	3205.2	4437.62	3987.8
Xe_001426	0	0	0	0
Xe_001427	0	0	0	0
Xe_001428	0	0	0	0
Xe_001429	0	0	0	0
Xe_001430	0	0	0	0
Xe_001431	374.4	4.46	212.25	10.38
Xe_001432	0	0	0	0
Xe_001433	1040.86	860.75	1651.24	862.01
Xe_001434	0	0	0	0
Xe_001435	0	0	0	0
Xe_001436	0	1.26	0.45	2.35
Xe_001437	0	2.12	0	2.23
Xe_001438	0	0	0	0
Xe_001439	194.97	55.75	243.83	86.96
Xe_001440	0	0	0	0
Xe_001441	0	0	0	0
Xe_001442	0	0	0	0
Xe_001443	0	0	0	0
Xe_001444	0	0	0	0
Xe_001445	0	0	0	0
Xe_001446	0	0	0	0
Xe_001447	0	0	0	0
Xe_001448	25.8	59.27	6.41	7.47
Xe_001449	56.48	0	0	0
Xe_001450	9.48	44.99	13.65	1.7
Xe_001451	2.2	5.02	0.66	2.21
Xe_001452	9.39	14.93	16.72	1.18
Xe_001453	0	0	0	0
Xe_001454	0	0	0	0
Xe_001455	0	0	0	0
Xe_001456	0	0	0	0
Xe_001457	0	0	0	0
Xe_001458	0	0	0	0
Xe_001459	6.13	2.21	0	0
Xe_001460	0	4.82	0	0
Xe_001461	0	0	0	0
Xe_001462	0	0	0	0
Xe_001463	4.31	0	0.57	0
Xe_001464	9.99	14.17	0	4.51
Xe_001465	0	0	0	0
Xe_001466	0	0	0	0
Xe_001467	0	0	0	0
Xe_001468	0	0	0	0
Xe_001469	0	0	0	0
Xe_001470	0	0	0	0
Xe_001471	0	0	0	0
Xe_001472	0	0	0	0.3
Xe_001473	0	0	5.05	0
Xe_001474	0	0	3.73	0
Xe_001475	0	0.69	1.08	3.41
Xe_001476	3	0.63	0	0
Xe_001477	0	0	0	5.72
Xe_001478	0	0	0	0
Xe_001479	0	6.69	0	0.28
Xe_001480	0	0	0	0
Xe_001481	0	0	0	0
Xe_001482	6.58	7.59	4.08	1.66
Xe_001483	0	0	0	0
Xe_001484	0.67	0	5.83	0
Xe_001485	0.12	25.4	5.89	4.21
Xe_001486	1.78	0	0	3.95
Xe_001487	0	14.14	3.26	8.98
Xe_001488	0	0	0	0
Xe_001489	6.63	15.58	1.05	0
Xe_001490	7.85	5.5	5.92	0
Xe_001491	0	7.35	3.13	0
Xe_001492	0	0	1.55	0
Xe_001493	0	0	0	0
Xe_001494	0	0	0	0
Xe_001495	0	0	0	0
Xe_001496	0	0	0	0
Xe_001497	0	0	0	0
Xe_001498	0	1.66	0	0
Xe_001499	62.35	25.62	40.81	35.92
Xe_001500	0	0	0	4.15
Xe_001501	0	0	0	0
Xe_001502	0	0	0	0
Xe_001503	0	0	0	0
Xe_001504	92.59	89.25	89.71	72.26
Xe_001505	128.38	86.57	102.57	79.82
Xe_001506	16.35	27.18	2.38	4.26
Xe_001507	0	0	0	0
Xe_001508	0	0	0	0
Xe_001509	0.53	19.2	6.88	0
Xe_001510	0	0	0	0
Xe_001511	0	0	0	0
Xe_001512	0	0	0	0
Xe_001513	0	0	0	1.81
Xe_001514	0	3.79	0	2.76
Xe_001515	8.77	9.65	3.82	10.34
Xe_001516	0	0	0	1.11
Xe_001517	0	0	0	0
Xe_001518	0	2.9	0	3.82
Xe_001519	0	0	0	0
Xe_001520	0	0	0	0
Xe_001521	0	6.29	0	3.13
Xe_001522	0	0	0	0
Xe_001523	0	0	0	0
Xe_001524	0	0	0	0
Xe_001525	0	0	0	0
Xe_001526	0	0	0	0
Xe_001527	0	0	0	0
Xe_001528	0	0	0	0
Xe_001529	0	0	0	0
Xe_001530	0	0	15.4	0
Xe_001531	0	0	0	2.25
Xe_001532	0	0	0	0
Xe_001533	0	0	0	0
Xe_001534	0	0	0	0
Xe_001535	0	0	0	0
Xe_001536	0	0	0	0
Xe_001537	2.14	0	0	0
Xe_001538	0	0	0	0
Xe_001539	0	0	0	0
Xe_001540	0	0	0	0
Xe_001541	0	0	0	0
Xe_001542	0	0	0	0
Xe_001543	0	10.39	0.65	5.61
Xe_001544	0	9.5	0	0
Xe_001545	0	0	0	0
Xe_001546	0	0	0	0
Xe_001547	0	0	0	0
Xe_001548	0	0	0	0
Xe_001549	0	1.99	0.78	0.26
Xe_001550	0	0	0	0
Xe_001551	0	0	0	0
Xe_001552	0	0	0	0
Xe_001553	0	0	0	0
Xe_001554	0	0	0	0
Xe_001555	0	0	0	0
Xe_001556	0	0	0	0
Xe_001557	15.91	0	18.67	9.42
Xe_001558	0	0	0	0
Xe_001559	20.52	0	10.07	9.18
Xe_001560	0	0	0	0
Xe_001561	0	0	0	0
Xe_001562	0	0	0	0
Xe_001563	0	0	1.23	0
Xe_001564	15.03	39.21	19.01	7.42
Xe_001565	0	0	0	0
Xe_001566	0	0	4.07	0
Xe_001567	0	0	0	0
Xe_001568	0	5.64	0	0.73
Xe_001569	0	0	0	0
Xe_001570	0	0	3.08	0
Xe_001571	6.19	0	0	0
Xe_001572	0	1.03	1.38	0
Xe_001573	0	0	0	0
Xe_001574	0	0	0	0
Xe_001575	16.78	0	4.95	0.92
Xe_001576	0	265.5	72.04	61.9
Xe_001577	16.95	7.39	15.49	0
Xe_001578	0	4.5	8.31	0
Xe_001579	0	7.37	3.33	0
Xe_001580	0	0	0	0
Xe_001581	0	0	0	0
Xe_001582	0	0	0	0
Xe_001583	0	0	0	0
Xe_001584	0	0	0	0
Xe_001585	0	0	0	0
Xe_001586	0	0.13	0	0
Xe_001587	0	0	0	0
Xe_001588	0	0	8.92	0
Xe_001589	0	0	0	0
Xe_001590	0	0	0	0
Xe_001591	0	0	0	0
Xe_001592	0	0	0	0
Xe_001593	0	0	0	0
Xe_001594	0	0	0	0
Xe_001595	14.21	0	0	0
Xe_001596	0	0	0.49	0
Xe_001597	3.15	6.83	0.31	1.35
Xe_001598	0	0	0	4.09
Xe_001599	2.66	0	3.97	0
Xe_001600	0	0	0	0
Xe_001601	0.84	1.02	1.46	0.32
Xe_001602	0	0.38	0	0
Xe_001603	0	0	0	0
Xe_001604	0	0.29	0.76	2.92
Xe_001605	0	0	0	0
Xe_001606	0	0	0	0
Xe_001607	0	0	0	0
Xe_001608	0	0	0	0
Xe_001609	4.42	0	1.59	0.12
Xe_001610	0	7.31	0	0
Xe_001611	0	0	0	0
Xe_001612	0	0	0	0
Xe_001613	0	0	0	0
Xe_001614	0	0	0	0
Xe_001615	0	0	0	0
Xe_001616	0.18	11.01	0	0
Xe_001617	0	0	0	0
Xe_001618	0	0	0	0
Xe_001619	0	0	0	0
Xe_001620	0	0	0	0
Xe_001621	0	0	0	0
Xe_001622	0	0	0	0
Xe_001623	0	0	0	0
Xe_001624	0	0	0	0
Xe_001625	0	0	0	0
Xe_001626	0	0	0	0
Xe_001627	0	0	0	4.51
Xe_001628	0	0	0	0
Xe_001629	10.09	26.54	14.47	0
Xe_001630	0	0	0	0
Xe_001631	3.43	4.24	0	0
Xe_001632	0	0	0	0
Xe_001633	6.58	0.74	5.39	24.56
Xe_001634	0	0	8.16	0
Xe_001635	0	17.83	0	0
Xe_001636	0	3.27	0	0
Xe_001637	0	8.3	1.97	1.33
Xe_001638	0	0	0.74	0
Xe_001639	0	0	0	0
Xe_001640	0	5.41	0	3.15
Xe_001641	0	0	0	0
Xe_001642	0	0	0	0
Xe_001643	8.66	5.49	1.7	15.4
Xe_001644	0	19.86	18.02	44.33
Xe_001645	0	0	0	0
Xe_001646	0	0	0	0
Xe_001647	0	0	0	0
Xe_001648	8.68	0	2.55	0
Xe_001649	0	0	0	0
Xe_001650	0	0	0	0
Xe_001651	0	0	0	0
Xe_001652	0	0	0	0
Xe_001653	0	0	0	0
Xe_001654	0	0	0	0
Xe_001655	0	0	0	0
Xe_001656	8.37	19.3	4.34	28.18
Xe_001657	5.36	5.94	0.68	3.73
Xe_001658	4.76	0	2.89	0
Xe_001659	0	0	0	0
Xe_001660	4.71	0	1.4	0
Xe_001661	8.23	11.73	26.06	84.48
Xe_001662	0	0	1.18	13.82
Xe_001663	0	12.67	5.61	38.99
Xe_001664	0	0	0	27.81
Xe_001665	0	64.89	0	0
Xe_001666	0	0	0	0
Xe_001667	0	0	0	0
Xe_001668	0	0	2.81	0
Xe_001669	0	0	0	0
Xe_001670	0	0	0	0
Xe_001671	0	0	0	0
Xe_001672	0	0	0	0
Xe_001673	2.04	11.98	11.21	44.88
Xe_001674	6.87	23.48	32.58	158.08
Xe_001675	0	0	0	0
Xe_001676	0	0	0	0
Xe_001677	0	0	0	0
Xe_001678	0	0	0	0
Xe_001679	0	0	0	0
Xe_001680	3.62	5.49	11.39	23.88
Xe_001681	7.13	18.09	38.36	95.88
Xe_001682	0	0	0	0
Xe_001683	0	0	0	0
Xe_001684	0	0	0	0
Xe_001685	2.42	1.12	1.54	2.74
Xe_001686	0	0	0	0
Xe_001687	0	0	0	0
Xe_001688	0	0	0	0
Xe_001689	0	0	0	0
Xe_001690	0	4.06	0	1.72
Xe_001691	0	25.68	43.88	121.71
Xe_001692	0	0	0	0
Xe_001693	0	0	0	0
Xe_001694	1.65	7.07	14.6	45.08
Xe_001695	0	0	0	0
Xe_001696	0	0	0	0
Xe_001697	0	0	0	0
Xe_001698	0	0.3	0.69	4.01
Xe_001699	0	0	0	0
Xe_001700	0	0	0	0
Xe_001701	3.97	3	5.05	14.93
Xe_001702	0	0	0	0
Xe_001703	0	0	0	4.7
Xe_001704	4.98	0.52	0.4	0
Xe_001705	0	0	0	0
Xe_001706	0	0	0	0
Xe_001707	11.37	0	0.58	7.51
Xe_001708	0	0	0	0
Xe_001709	0	0	3.42	0
Xe_001710	0	0	2.7	0
Xe_001711	0	0	0	0
Xe_001712	0	0	0	0
Xe_001713	0	0	0	0
Xe_001714	0	0	0	0
Xe_001715	0	0	0	0
Xe_001716	0	0	0	0
Xe_001717	0	0	0	0
Xe_001718	0	0	0	0
Xe_001719	0	0	0	0
Xe_001720	23.27	31.61	48.98	39.59
Xe_001721	3.8	7.59	0	0.3
Xe_001722	9.24	0	1.26	0.28
Xe_001723	6.32	10.39	10.48	14.45
Xe_001724	10.67	26.89	18.25	31.79
Xe_001725	87.01	74.23	73.27	134.55
Xe_001726	0	0	0	0
Xe_001727	10.14	24.4	2.69	17.12
Xe_001728	0	0	0	0
Xe_001729	0	0	5.46	0
Xe_001730	5.64	15.51	3.85	10.55
Xe_001731	21.43	30.66	22.85	16.59
Xe_001732	0	0	0	0
Xe_001733	33.24	53.99	28.06	29.26
Xe_001734	57.9	57.95	76.06	77.05
Xe_001735	0	0	0	0
Xe_001736	0	0	0	0
Xe_001737	28.83	38.75	147.42	225.92
Xe_001738	5.91	4.16	8.2	30.46
Xe_001739	0	0.92	0	1.61
Xe_001740	0	0	0	0
Xe_001741	9.17	23.93	24.08	132.66
Xe_001742	0	0	0	0
Xe_001743	6.94	17.54	3.15	5.41
Xe_001744	0	0	0	0
Xe_001745	0	11.48	6	8.54
Xe_001746	2.68	0	0	1.35
Xe_001747	0	0	0	0
Xe_001748	1.92	12.41	6.95	17.92
Xe_001749	0	0	0	0
Xe_001750	0	1.64	4.21	5.87
Xe_001751	0	0	0	0
Xe_001752	0	0	0	0
Xe_001753	0	0	0	0
Xe_001754	1.97	2.97	9.7	23.1
Xe_001755	0	0	0	0
Xe_001756	0.26	0	0	0
Xe_001757	0	0	0	0
Xe_001758	0	0	0	0
Xe_001759	0	0	0	0
Xe_001760	3.93	0	0	3.19
Xe_001761	0	0	0	0
Xe_001762	0	0	0	8.1
Xe_001763	1.61	10.21	11.1	21.71
Xe_001764	0	0	0	0
Xe_001765	0	0	0	0
Xe_001766	0	0	0	0
Xe_001767	0	0	0	0
Xe_001768	164.8	119.86	209.93	118.44
Xe_001769	8	13.28	6.46	9.34
Xe_001770	0	17.68	5.19	0
Xe_001771	0	10.31	0	0
Xe_001772	3.95	0.82	2.64	2.06
Xe_001773	3.88	6.41	1.98	0.84
Xe_001774	57.85	68.49	97.85	89.58
Xe_001775	0	1.31	1.47	0
Xe_001776	0	0	0	6.88
Xe_001777	0	0	0	0
Xe_001778	6.64	1.58	2.14	1.96
Xe_001779	0	4.59	2.71	5.82
Xe_001780	3.55	5.62	2.32	2.63
Xe_001781	3.33	8.42	0.91	0
Xe_001782	0	0	0	0
Xe_001783	0	0	0	0
Xe_001784	0	0	0	0
Xe_001785	0	0	2.49	0
Xe_001786	0	0	0	0
Xe_001787	0	0	0	0
Xe_001788	0	0	0	0
Xe_001789	0	0	0	0
Xe_001790	0	0	0	0
Xe_001791	0	0	0	0
Xe_001792	0	0	0	0
Xe_001793	0	0	0	0
Xe_001794	0	0	0	0
Xe_001795	0	0	0	0
Xe_001796	181.32	196.86	206.34	187.54
Xe_001797	0	0	0	0
Xe_001798	0	0	0	0
Xe_001799	0	0	0	0
Xe_001800	0	0	0	0
Xe_001801	5.14	0	3.92	4.81
Xe_001802	0	0	0	0
Xe_001803	0	0	0	0
Xe_001804	0	0	0	0
Xe_001805	0	0	0	0
Xe_001806	0	0	0	0
Xe_001807	0	0	0	0
Xe_001808	0	0	0	0
Xe_001809	0	0	0	0
Xe_001810	2.23	2.95	13.18	8.11
Xe_001811	0	0	0	0
Xe_001812	0.9	0	1.48	0
Xe_001813	0	0	0	0
Xe_001814	0	0	0	0
Xe_001815	0	1.95	0	0
Xe_001816	1.6	0	3.04	9.08
Xe_001817	0	0	0	0
Xe_001818	0	0	0	0
Xe_001819	0	0	0	1.26
Xe_001820	0	0	0	0
Xe_001821	0	0	0	0
Xe_001822	0	0	0	0
Xe_001823	0	0	0	0
Xe_001824	0	0	0	0
Xe_001825	0	0	0	0
Xe_001826	0	0	0	0
Xe_001827	0	0	0	0
Xe_001828	0	0	0	0
Xe_001829	0	0	0	0
Xe_001830	0	0	0	0
Xe_001831	0	0	0	0
Xe_001832	0	0	0	0
Xe_001833	0	0	0	0
Xe_001834	0	0	0	0
Xe_001835	5.24	0	14.04	14.4
Xe_001836	0	0	0	0
Xe_001837	0	0	0	0
Xe_001838	0	0	0	0
Xe_001839	0	0	0	0
Xe_001840	0	0	0	0
Xe_001841	0	0	0	0
Xe_001842	0	0	0	0
Xe_001843	0	0	0	0
Xe_001844	0	0	0	0
Xe_001845	0	0	0	0
Xe_001846	0	0	0	0
Xe_001847	0	0	0	0
Xe_001848	0	0	0	0
Xe_001849	0	1.12	1.03	0
Xe_001850	0	0	0	0
Xe_001851	0	0	0	0
Xe_001852	0	0	0	0
Xe_001853	0	0	0	8.68
Xe_001854	0	0	0	0
Xe_001855	0	0	0	0
Xe_001856	0	0	0	0
Xe_001857	0	0	0	0
Xe_001858	0	0	0	0
Xe_001859	0	0	0	0
Xe_001860	0	0	0	0
Xe_001861	0	0	0	0
Xe_001862	0	0	0	0
Xe_001863	0	0	0	0
Xe_001864	0	0	0	0
Xe_001865	0	0.76	0.9	0.79
Xe_001866	0	3.83	9.4	21.03
Xe_001867	0	0	2.51	0
Xe_001868	0	0	0	0
Xe_001869	0	0	0	0
Xe_001870	0	0	0	0
Xe_001871	0	0	0	0
Xe_001872	0	0	0	0
Xe_001873	0	0	0	0
Xe_001874	0	0	0	0
Xe_001875	0	0	0	0
Xe_001876	0	0	0	0
Xe_001877	143.4	115.09	83.05	24.39
Xe_001878	0	6.75	0	0
Xe_001879	0	1.72	0	0
Xe_001880	5.18	0	0	0
Xe_001881	206.1	208.67	138.53	342.04
Xe_001882	0	0	0	0
Xe_001883	174.83	87.39	52.28	43.41
Xe_001884	1.18	0.46	4.21	2.93
Xe_001885	0	0.91	2.73	0
Xe_001886	5.9	13.48	1.88	7.34
Xe_001887	2.07	2.56	1.13	0
Xe_001888	5.69	5.55	11.1	7.25
Xe_001889	0	0	0	0
Xe_001890	13.21	14.2	1.98	1.62
Xe_001891	0	0	0	0
Xe_001892	0	0	0	0
Xe_001893	0	0	0	0
Xe_001894	0	0	0	0
Xe_001895	0	0	0	0
Xe_001896	0	0	0	0
Xe_001897	0	0	0	0
Xe_001898	0	2.08	0	5.1
Xe_001899	3.73	1.63	0	0
Xe_001900	0	0	0	0
Xe_001901	0	0	0	0
Xe_001902	52.82	40.75	28.74	6.91
Xe_001903	0	0	0	0
Xe_001904	0	0	0	0
Xe_001905	16.11	18.09	15.11	19.95
Xe_001906	41.82	20.96	22.83	40.42
Xe_001907	0	0	2.24	0
Xe_001908	21.55	29.24	20.6	31.58
Xe_001909	0	0	8.7	0
Xe_001910	0	0	0	23.91
Xe_001911	3.4	0	0	0
Xe_001912	0	0	0	0
Xe_001913	0.59	4.33	1.26	6.44
Xe_001914	2.1	1.81	0	0
Xe_001915	0	0	0	0
Xe_001916	0	0	0	0
Xe_001917	0	3.99	4.8	0
Xe_001918	0	14.28	4.41	0
Xe_001919	4.3	0	0	0
Xe_001920	0	0	0	0
Xe_001921	0	0	0	0
Xe_001922	2.42	69.04	0	8.25
Xe_001923	0	0	0	0
Xe_001924	0	0	0	0
Xe_001925	4.22	7.87	3.08	0
Xe_001926	0	0	0	0
Xe_001927	11.64	19.6	0	0
Xe_001928	0	9.57	0	0
Xe_001929	7.63	16.29	0	0.92
Xe_001930	0	0	0	0
Xe_001931	7.39	10.35	6.31	3.7
Xe_001932	26.86	24.43	23.97	32.1
Xe_001933	0	0	0	0
Xe_001934	0	0	0	0
Xe_001935	0	0	0	0
Xe_001936	0	12.75	0	0
Xe_001937	6.28	6.37	2.32	1.23
Xe_001938	0	0	0	0
Xe_001939	0	2.72	0.7	1.23
Xe_001941	0	0	0	0
Xe_001942	0	0	0	0
Xe_001943	4.3	0	0	0
Xe_001944	0	0	0	0
Xe_001945	0	6.11	0	0
Xe_001947	8.92	4.7	18.17	5.26
Xe_001948	22.65	13.7	45.8	25.04
Xe_001949	4.05	4.92	2.74	4.2
Xe_001950	6.31	1.12	4.18	3.25
Xe_001951	1.19	0	0	0
Xe_001952	0	0	0	0
Xe_001953	0	0	2.93	2.03
Xe_001954	0	0	0	0
Xe_001955	0	0	0	0
Xe_001956	0	0	0	0
Xe_001957	1.5	0.16	0	0
Xe_001958	11.94	20.86	8.84	11.83
Xe_001959	5.3	4.08	4.85	6.89
Xe_001960	0	0	0	7.59
Xe_001961	0	0	0	0
Xe_001962	0	0	0	0
Xe_001963	27.93	43.28	48.05	47.4
Xe_001964	0	0	0	0
Xe_001965	163.95	96.09	253.08	37.06
Xe_001966	7.93	0	0.54	0
Xe_001967	0	0	0	0
Xe_001968	14.48	21.46	11.57	7.83
Xe_001969	0	3.92	0	0
Xe_001970	15.78	20.77	18.03	3.55
Xe_001971	11.32	15.5	12.27	5.17
Xe_001972	3.8	6.1	1.47	4.43
Xe_001973	29.27	4.91	21.79	12.52
Xe_001974	0	2.56	3.07	12.7
Xe_001975	0	20.51	6.27	3.41
Xe_001976	0	0	0	0
Xe_001977	0	0	0	0
Xe_001978	0	0	0	0
Xe_001979	0	0	0	0
Xe_001980	4.95	3.82	23.15	15.86
Xe_001981	2.01	1.37	3.52	2.54
Xe_001982	1.03	0	4.73	2.97
Xe_001983	0	0	0	0
Xe_001984	0	0	0	0
Xe_001985	1.56	0	0	2.02
Xe_001986	0	0	0	0
Xe_001987	13.49	0	0	0
Xe_001988	0	0	5.66	0
Xe_001989	6.25	1.89	12.92	5.84
Xe_001990	0.86	0	13.68	6.54
Xe_001991	6.1	8.64	11.18	2.99
Xe_001992	15.74	16.4	57.52	21.57
Xe_001993	50.55	0.51	111.29	26.29
Xe_001994	0	0	0	0
Xe_001995	0	0	0	0
Xe_001996	2.87	0	2.77	1.27
Xe_001997	0	0	5.17	5.46
Xe_001998	0	0	0	0
Xe_001999	188.25	166.47	68.97	38.13
Xe_002000	0	0	0	0
Xe_002001	0	0	0	0
Xe_002002	0	0	0	0
Xe_002003	120.51	36.41	9.28	9.72
Xe_002004	0.88	2.47	1.61	0.71
Xe_002005	3.26	8.7	6.38	7.25
Xe_002006	1.59	2.61	0	8.28
Xe_002007	11.23	14.78	4.6	3.54
Xe_002008	6.71	6.96	26.12	16.28
Xe_002009	0	0	0	0
Xe_002010	0	0	0	0
[truncated: 27,017 more rows]
