# Supplementary material for: Lineage dynamics of the endosymbiotic cell type in the soft coral Xenia
Source: Nature. 2020 Jun 17;582(7813):534–8. doi: 10.1038/s41586-020-2385-7 (PMC7332420; doi:10.1038/s41586-020-2385-7)
Supplement: Supplementary file 5 — Supplementary Table 4: The top 89 marker genes found in the endosymbiotic Xenia sp. cells. The columns show: Gene ID; Symbol (gene symbol identified by the gene annotation pipeline); Name (gene names we provided according to their homolog in other species or according to their predicted domains); Adjusted p value (Bonferroni adjusted p-values, significance level of the identified genes in the scRNA-seq as markers for the endosymbiotic cells); Specificity_within_cluster (percentage of cells within the cluster having higher expression than the average of gene expression in all cells); Specificity_outside_cluster (percentage of cells outside of the cluster having higher expression than the average expression in all cells); Best hits in human (the best blast hits in human genome with e value less than 10-5, hits name consists of Uniprot accession id and gene name); Domain or Superfamily (domains were identified using NCBI Conserved Domains Database (CDD)); Comparison to other species (manual annotation by comparing each gene against the ncbi nr database). The best hits in human often only involve a specific region of a gene. [file 41586_2020_2385_MOESM5_ESM.xlsx]

## Sheet: SymbioticMarker
Gene ID	Symbol	Name	Adjusted.p.value	Specificity_within_cluster	Specificity_outside_cluster	Best hit in human	Domain or Superfamily	Comparison to other species
Xe_002591	LePin	LePin	7.46874e-113	0.989189	0.0096575	sp|P35555|FBN1_HUMAN	H-type lectin domain; Kazal type serine protease inhibitors and follistatin-like domains; C-type lectin (CTL) or carbohydrate-recognition domain (CRD) ; EGF domain with Ca+ binding	Conserved In other species. This gene in some species are seperated into two different genes
Xe_014909	NPC2L1	NPC2 like 1 (NPC2L1)	4.54456e-106	0.972973	0.00949918		ML domain	Conserved in other species
Xe_014108	Lamp1_L	Lamp1 long form (Lamp1-L)	3.04139e-105	0.967568	0.00944641	sp|P11279|LAMP1_HUMAN	Lamp domain	Conserved in Dendronephthya gigantea. Other species lack 1/2 sequence
Xe_022796	NPC2	NPC2	2.05972e-95	0.940541	0.00918254		ML superfamily	Called NPC2 like in Exaiptasia pallida. Other species have low similarity
Xe_004452	Xe_004452	Xe-004452	1.89832e-92	0.945946	0.00923532		Apolipoprotein superfamily, Nup88 superfamily	Well conserved
Xe_019101	Granulin2	Granulin2	2.58732e-92	0.897297	0.00876036		Granulin superfamily	Low similarity with other species
Xe_009691	DMBT1	DMBT1	2.93898e-90	0.908108	0.0088659	sp|Q9UGM3|DMBT1_HUMAN	SR domain; EGF domain; MAM domain	Other species lack the 1/3 sequence in the C terminus
Xe_028933	Xe_028933	Xe_028933	9.1605e-90	0.908108	0.0088659			Low similarity with other species
Xe_002583	GLUT8	GLUT8	6.64643e-89	0.913514	0.00891868	sp|Q9NY64|GTR8_HUMAN	Sugar (and other) transporter	Well conserved
Xe_004451	Xe_004451	Xe-004451	1.43274e-86	0.935135	0.00912977			Conserved in Dendronephthya gigantea
Xe_013473	Cathepsin Z	Cathepsin Z	2.31661e-85	0.778378	0.00759935	sp|Q9UBR2|CATZ_HUMAN	Peptidase_C1A_CathepsinX domain	Well conserved
Xe_011936	OmpH/FibL	OmpH/FibL	1.18101e-82	0.875676	0.00854926	sp|P55259|GP2_HUMAN	Outer membrane protein (OmpH-like) domain; Fibrinogen-related domains	Conserved in Dendronephthya gigantea. Other species lack the 1/3 sequence in the C terminus
Xe_019784	Xe_019784	Xe_019784	2.15737e-82	0.886486	0.00865481			No hit
Xe_009686	CUZD1	CUZD1	1.3025e-81	0.864865	0.00844372	sp|Q9UGM3|DMBT1_HUMAN	SR domain;EGF domain; MAM domain	Conserved in other species
Xe_012455	Xe_012455	Xe_012455	5.84806e-79	0.891892	0.00870758			Conserved In several corals
Xe_019782	Xe_019782	Xe_019782	6.90427e-78	0.848649	0.0082854			No hit
Xe_002801	P4HAL	P4HAL	2.92459e-77	0.864865	0.00844372		prolyl 4-hydroxylase superfamily	Only Chlamydomonas reinhardtii cover the full length protein. Other species lack the 1/3 sequence in the C terminus
Xe_013237	CathepsinLL	Cathepsin L like (CathepsinLL)	1.49213e-75	0.881081	0.00860204	sp|Q9UBX1|CATF_HUMAN	Cystatin-like domain; Cathepsin propeptide inhibitor domain (I29); Petidase_C1 domain	Conserved in other species
Xe_000857	Granulin1	Granulin1	2.1796e-74	0.886486	0.00865481	sp|P28799|GRN_HUMAN	Granulin domain	Conserved in other species
Xe_011707	Xe_011707	Xe-011707	8.80967e-74	0.789189	0.00770489		EamA superfamily	Well conserved
Xe_007778	SLC22A5_3	SLC22A5-3	1.32455e-73	0.816216	0.00796876	sp|O75751|S22A3_HUMAN	MFS superfamily	Well conserved
Xe_020781	GlcNAc_6_PL	GlcNAc-6-P like (GlcNAc-6-PL)	3.20643e-70	0.864865	0.00844372	sp|Q9Y303|NAGA_HUMAN	N-acetylglucosamine-6-phosphate deacetylase domain	Conserved in other species
Xe_000774	Xe_000774	Xe-000774	2.35354e-69	0.778378	0.00759935	tr|G3V585|G3V585_HUMAN	Ifi-6-16 superfamily	Other species lack the 1/3 sequence in the N terminus
Xe_010200	Xe_010200	Xe_010200	2.71654e-68	0.805405	0.00786321			No hit
Xe_000801	TSPAN13_2	TSPAN13_2	3.21224e-68	0.832432	0.00812708	sp|Q12999|TSN31_HUMAN	Tetraspannin superfamily	Well conserved
Xe_014085	Xe_014085	Xe_014085	6.8886e-66	0.832432	0.00812708		Beta_helix superfamily	Conserved in Dendronephthya gigantea and Hydra
Xe_023420	OSI_34149	OSI_34149	7.42213e-66	0.821622	0.00802153	sp|P06280|AGAL_HUMAN	Glycoside hydrolases superfamily	Well conserved
Xe_001061	Xe_001061	Xe_001061	6.86558e-64	0.8	0.00781044			Other species lack the 1/6 sequence in the C terminus
Xe_012518	MAL_A8	MAL_A8	3.31552e-63	0.875676	0.00854926	sp|Q07837|SLC31_HUMAN	Alpha-amylase superfamily	Well conserved
Xe_010932	Xe_010932	Xe_010932	5.27593e-63	0.794595	0.00775767		Granulin superfamily	Other species lack the C terminus
Xe_022794	NPC2L2	NPC2 like 2 (NPC2L2)	5.74435e-63	0.821622	0.00802153		ML superfamily	Low similarity with other species
Xe_012109	IZPAPL	IZPAPL	5.37279e-60	0.805405	0.00786321	sp|Q6ZNF0|ACP7_HUMAN	Purple acid Phosphatase, N-terminal domain; purple acid phosphatases of the metallophosphatase superfamily, metallophosphatase domain	Conserved in other species
Xe_028053	STEAP4_4	STEAP4_4	7.70171e-54	0.783784	0.00765212	sp|Q687X5|STEA4_HUMAN	NADP oxidoreductase coenzyme F420-dependent domain	Conserved in Dendronephthya gigantea and Hydra
Xe_004547	Xe_004547	Xe_004547	1.09394e-53	0.805405	0.00786321			Conserved in Dendronephthya gigantea
Xe_017404	Xe_017404	Xe_017404	4.34482e-53	0.740541	0.00722993			Well conserved
Xe_014645	FibrilinL	Fibrilin like (FibrilinL)	7.18562e-53	0.767568	0.0074938	sp|Q14112|NID2_HUMAN	EGF domain; Calcium-binding EGF-like domain	Other species lack the 1/4 sequence in the C terminus
Xe_002278	HMGCR	HMGCR	2.02566e-51	0.805405	0.00786321	sp|P04035|HMDH_HUMAN	HMG-CoA_reductase superfamily	Well conserved
Xe_014752	WBSCR27_3	WBSCR27_3	4.26646e-51	0.805405	0.00786321	sp|Q8N6F8|MET27_HUMAN	Methyltransferase domain	Well conserved
Xe_001999	Xe_001999	Xe_001999	1.55004e-50	0.772973	0.00754657			Conserved in Dendronephthya gigantea
Xe_022270	Xe_022270	Xe_022270	8.94163e-49	0.810811	0.00791599			Conserved in Dendronephthya gigantea
Xe_003134	Xe_003134	Xe_003134	1.33101e-47	0.789189	0.00770489			Other species lack 1/10 in both end
Xe_022797	NPC2L3	NPC2 like 2 (NPC2L3)	4.29504e-47	0.708108	0.00691329	sp|Q96JA1|LRIG1_HUMAN	ML superfamily, IG_like superfamily	No hit
Xe_005585	SLC23A1	SLC23A1	7.71374e-47	0.72973	0.00712439	sp|Q9UHI7|S23A1_HUMAN	Permease family	Other species lack the 1/7 sequence in the C terminus
Xe_001922	Xe_001922	Xe_001922	6.41771e-46	0.745946	0.00728271			No hit
Xe_003864	GranulinL	Granulin like (GranulinL)	1.25824e-45	0.708108	0.00691329		Granulin domain; Tetratricopeptide repeat domain	Low similarity with other species
Xe_023048	ConA/glucAL	ConA/glucAL	2.34535e-45	0.778378	0.00759935		Concanavalin A-like lectin/glucanases superfamily	Conserved in other species, although most of them lack the 1/5 sequence in the N terminus
Xe_028769	COX1_3	COX1_3	6.05906e-45	0.724324	0.00707161	sp|P00395|COX1_HUMAN	COX1 domain	Conserved in Dendronephthya gigantea and Orbicella faveolata
Xe_015015	NPC2_1	NPC2_1	1.98041e-42	0.8	0.00781044	sp|P61916|NPC2_HUMAN	ML domain	Well conserved
Xe_000470	Xe_000470	Xe_000470	2.79258e-42	0.659459	0.00643833			Well conserved
Xe_015824	Xe_015824	Xe_015824	1.28221e-41	0.702703	0.00686052			Conserved in Dendronephthya gigantea. Other species show low similarity
Xe_021367	Xe_021367	Xe_021367	5.52545e-41	0.681081	0.00664943			no hit
Xe_008180	ChT	Choline transporter (ChT)	2.18475e-40	0.675676	0.00659665	sp|Q9GZV3|SC5A7_HUMAN	Na(+)- and Cl(-)-dependent choline cotransporter CHT and related proteins	Well conserved
Xe_016132	Xe_016132	Xe_016132	1.57384e-39	0.740541	0.00722993			Conserved in Dendronephthya gigantea. Other species show low similarity
Xe_009765	SLC25A13	SLC25A13	2.17883e-38	0.724324	0.00707161	sp|O75746|CMC1_HUMAN	Mito_carr domain, Efh domain	Well conserved, other organism named as Aralar like
Xe_028009	Xe_028009	Xe_028009	2.97991e-38	0.72973	0.00712439			Low similarity with other species
Xe_001261	EAA4L	EAA4 like (EAA4L)	3.10503e-38	0.713514	0.00696607	sp|P48664|EAA4_HUMAN	Sodium:dicarboxylate symporter family	Well conserved
Xe_004573	Xe_004573	Xe_004573	7.40953e-38	0.675676	0.00659665			Conserved in Dendronephthya gigantea
Xe_015593	GBA3	GBA3	1.63281e-37	0.756757	0.00738825	sp|Q9H227|GBA3_HUMAN	BgIG domain (Beta-glucosidase/6-phospho-beta-glucosidase/beta-galactosidase)	Conserved in other species
Xe_001297	TTC38	TTC38	2.13584e-32	0.735135	0.00717716	sp|Q5R3I4|TTC38_HUMAN	StaR_like domain	Well conserved
Xe_014507	FTH1_4	FTH1_4	6.24528e-32	0.783784	0.00765212	sp|P02794|FRIH_HUMAN	Ferritin domain	Well conserved
Xe_023290	Xe_023290	Xe_023290	2.22571e-29	0.702703	0.00686052		DUF2961 superfamily	Well conserved
Xe_023296	Xe_023296	Xe_023296	2.51367e-29	0.686486	0.0067022		DUF4430 domain	Conserved in Dendronephthya gigantea, other species lack partial sequence
Xe_012622	PLEKHG5	PLEKHG5	6.14155e-29	0.691892	0.00675497	tr|Q5SY18|Q5SY18_HUMAN	Ras-binding domain (RBD); RhoGEF domain; Pleckstrin homology domain-containing family G member 5 and 6 pleckstrin homology (PH) domain	Conserved in Dendronephthya gigantea. Other species lack 1/2 sequence
Xe_002632	PUM2	PUM2	1.71465e-28	0.718919	0.00701884	tr|A0A0A0MR59|A0A0A0MR59_HUMAN	Pumilio domain	Well conserved
Xe_022800	NPC2_2	NPC2_2	3.24278e-28	0.654054	0.00638556		ML superfamily	Well conserved
Xe_007911	TSP_L	TSP-L	5.34331e-28	0.637838	0.00622724	sp|Q96RW7|HMCN1_HUMAN	TSP1 domain	Conserved in Dendronephthya gigantea, other species lack partial sequence
Xe_006330	GBP1	GBP1	5.36517e-27	0.740541	0.00722993	sp|P32456|GBP2_HUMAN	Guanylate-binding domain	Conserved in Dendronephthya gigantea, other species lack partial sequence
Xe_028812	Xe_028812	Xe_028812	1.5809e-26	0.616216	0.00601615			No hit
Xe_016111	INF2_4	INF2_4	9.50464e-26	0.686486	0.0067022	sp|Q27J81|INF2_HUMAN	FH2 domain, Drf_GBD superfamily	Conserved in Hydra, other species lack partial sequence
Xe_002656	RNF19A	RNF19A	1.17481e-25	0.691892	0.00675497	sp|Q9NV58|RN19A_HUMAN	RING-finger domain	Well conserved
Xe_014479	BCCT	BCCT	3.24381e-24	0.745946	0.00728271		betaine/carnitine/choline family transporter domain, PLAC8 domain	Well conserved
Xe_015355	CD36	CD36	2.34502e-22	0.67027	0.00654388	sp|Q14108|SCRB2_HUMAN	CD36 domain	Well conserved
Xe_006920	Xe_006920	Xe_006920	3.90857e-21	0.643243	0.00628001	sp|P55259|GP2_HUMAN	Fibrinogen-related domains, DUF4200	Other species lack the 1/7 sequence in the N terminus
Xe_018668	SF3B5	SF3B5	8.28929e-21	0.583784	0.00569951	sp|Q9BWJ5|SF3B5_HUMAN	Splicing factor 3B subunit 10 domain, Kunitz/Bovine pancreatic trypsin inhibitor domain	Other species only cover the 1/3 sequence in the C terminus
Xe_000518	Xe_000518	Xe_000518	2.88517e-20	0.616216	0.00601615	sp|P04114|APOB_HUMAN	Lipoprotein N-terminal Domain, DUF1081 domain	Conserved in other species
Xe_023771	Xe_023771	Xe_023771	5.85921e-20	0.654054	0.00638556			Other species lack the 1/6 sequence in the N terminus
Xe_008515	PSAP_2	PSAP_2	6.99587e-19	0.637838	0.00622724	sp|P07602|SAP_HUMAN	Saposin (B) Domains	Other species lack the 1/4 sequence in the C terminus
Xe_022876	Xe_022876	Xe_022876	1.91257e-18	0.643243	0.00628001			Conserved in Dendronephthya gigantea. Other species show low similarity
Xe_009696	MALRD2L	MALRD2L	2.44246e-18	0.583784	0.00569951	tr|A0A0C4DGY1|A0A0C4DGY1_HUMAN	Trypsin-like serine protease domain	Well conserved
Xe_002935	PDIA3	PDIA3	1.39321e-16	0.648649	0.00633279	sp|P30101|PDIA3_HUMAN	PDIa family, Thioredoxin domain	Well conserved
Xe_008415	ACACA	ACACA	2.21701e-13	0.594595	0.00580506	sp|Q13085|ACACA_HUMAN	Carboxyl transferase domain, AccC domain	Other species lack the 1/8 sequence in the middle
Xe_017388	Xe_017388	Xe_017388	2.52422e-12	0.52973	0.00517178		FReD superfamily	Well conserved
Xe_021879	PTPN14	PTPN14	4.1283e-10	0.518919	0.00506623	sp|Q16825|PTN21_HUMAN	Fibronectin type 3 domain, PIN (PilT N terminus) domain, ezrin/radixin/moesin (ERM) protein domain, Protein tyrosine phosphatase, catalytic domain	Separate into two genes in Dendronephthya gigantea
Xe_007455	Grip	Grip	1.76469e-09	0.583784	0.00569951	sp|Q92805|GOGA1_HUMAN	chromosome segregation protein SMC domain	Well conserved
Xe_000808	SLC38A7_1	SLC38A7_1	1.92427e-08	0.572973	0.00559396	sp|Q9NVC3|S38A7_HUMAN	SLC5-6-like_sbd superfamily	Well conserved
Xe_027191	GLUT1	GLUT1	5.16364e-07	0.572973	0.00559396	sp|P11166|GTR1_HUMAN	Sugar (and other) transporter	Well conserved
Xe_010161	RPTP_4	RPTP-4	5.52215e-06	0.589189	0.00575228	tr|G8JL96|G8JL96_HUMAN	Protein-tyrosine phosphatase domain, Fibronectin type 3 domain, Immunoglobulin domain, Coagulation factor 5/8 C-terminal domain	Conserved in Dendronephthya gigantea, other species lack 1/2 in the C terminus
Xe_000457	RHBG	Ammonium transporter Rh type B (RHBG)	0.000167023	0.572973	0.00559396	sp|Q9UBD6|RHCG_HUMAN	Ammonia channel protein AmtB domain	Well conserved
Xe_000928	PNLIP	PNLIP	0.0127195	0.502703	0.00490791	tr|E9PR20|E9PR20_HUMAN	Lipase superfamily	Well conserved
