# Supplementary material for: Lineage dynamics of the endosymbiotic cell type in the soft coral Xenia
Source: Nature. 2020 Jun 17;582(7813):534–8. doi: 10.1038/s41586-020-2385-7 (PMC7332420; doi:10.1038/s41586-020-2385-7)
Supplement: Supplementary file 6 — Supplementary Table 5: Expression levels of the 89 cluster 13 marker genes in the FACS isolated algae-containing or algae-free Xenia sp. cells. Gene expression level is calculated in Reads Per Kilobase of transcript per Million mapped reads (RPKM). [file 41586_2020_2385_MOESM6_ESM.xlsx]

## Sheet: sym_marker_inFACS
		Expression (RPKM)
Gene_ID	Symbol	alga-containing replicate 1	alga-containing replicate 2	alga-free replicate 1	alga-free replicate 2
Xe_000457	RHBG	409.33	268.46	71.41	71.41
Xe_000470	Xe_000470	312.48	166.48	55.8	55.8
Xe_000518	Xe_000518	186.22	114.15	91.98	91.98
Xe_000774	Xe_000774	56.81	54.45	16.13	16.13
Xe_000801	TSPAN13_2	120.51	69.53	53.36	53.36
Xe_000808	SLC38A7_1	254.09	142.79	4.81	4.81
Xe_000857	Granulin1	1633.92	1159.49	109.17	109.17
Xe_000928	PNLIP	271.53	118.17	21.88	21.88
Xe_001061	Xe_001061	637.58	562.7	51.86	51.86
Xe_001261	EAA4L	399.34	341.96	105.74	105.74
Xe_001297	TTC38	111.92	199.65	88.34	88.34
Xe_001922	Xe_001922	2.42	69.04	0	0
Xe_001999	Xe_001999	188.25	166.47	68.97	68.97
Xe_002278	HMGCR	79.94	48.51	17.32	17.32
Xe_002583	GLUT8	455.3	454.07	30.85	30.85
Xe_002591	LePin	3410.01	1881.53	69.33	69.33
Xe_002632	PUM2	58.19	48.9	22.84	22.84
Xe_002656	RNF19A	447.17	499.54	267.03	267.03
Xe_002801	P4HAL	122.71	96.23	5.79	5.79
Xe_002935	PDIA3	430.88	313.98	254.07	254.07
Xe_003134	Xe_003134	2099.11	1534.53	895.47	895.47
Xe_003864	GranulinL	466.81	448.21	36.16	36.16
Xe_004451	Xe_004451	8565.48	4767.29	1565.52	1565.52
Xe_004452	Xe_004452	9919.64	9101.79	2308.84	2308.84
Xe_004547	Xe_004547	1176.41	655.73	595.33	595.33
Xe_004573	Xe_004573	761.61	375.88	304	304
Xe_005585	SLC23A1	250.26	250.94	21.02	21.02
Xe_006330	GBP1	760.71	1250.35	315.27	315.27
Xe_006920	Xe_006920	225.36	178.53	8.81	8.81
Xe_007455	Grip	37.89	96.76	3.76	3.76
Xe_007778	SLC22A5_3	141.42	90.15	1.84	1.84
Xe_007911	TSP_L	922.76	635.23	435.79	435.79
Xe_008180	ChT	364.49	275.62	82.87	82.87
Xe_008415	ACACA	137.74	115.75	15.65	15.65
Xe_008515	PSAP_2	2792.05	2338.36	934.67	934.67
Xe_009686	CUZD1	216.71	144.35	5.39	5.39
Xe_009691	DMBT1	426.05	242.74	11.71	11.71
Xe_009696	MALRD2L	409.12	301.13	16.25	16.25
Xe_009765	SLC25A13	81.83	48.42	22.48	22.48
Xe_010161	RPTP_4	28.29	25.6	14.32	14.32
Xe_010200	Xe_010200	15.04	8.72	0	0
Xe_010932	Xe_010932	129.64	118.57	0	0
Xe_011707	Xe_011707	107.88	64.66	17.66	17.66
Xe_011936	OmpH/FibL	688.43	554.94	12.23	12.23
Xe_012109	IZPAPL	442.2	280.24	52.98	52.98
Xe_012455	Xe_012455	1608.87	1038.4	150.1	150.1
Xe_012518	MAL_A8	265.99	143	45.9	45.9
Xe_012622	PLEKHG5	82.9	97.22	9.92	9.92
Xe_013237	CathepsinLL	948.03	667.56	66.23	66.23
Xe_013473	Cathepsin Z	316.29	295.64	23.91	23.91
Xe_014085	Xe_014085	142.28	127.2	35.29	35.29
Xe_014108	Lamp1_L	1968.78	1834.73	80.37	80.37
Xe_014479	BCCT	71.77	134.78	19.85	19.85
Xe_014507	FTH1_4	1234.44	642.46	1082.21	1082.21
Xe_014645	FibrilinL	122.12	53.8	5.23	5.23
Xe_014752	WBSCR27_3	26.83	35.11	15.92	15.92
Xe_014909	NPC2L1	10405	8537.41	450.09	450.09
Xe_015015	NPC2_1	2592.4	1967.59	1552.93	1552.93
Xe_015355	CD36	234.2	294.88	62.06	62.06
Xe_015593	GBA3	466.27	502.86	18.69	18.69
Xe_015824	Xe_015824	747.35	335.91	182.62	182.62
Xe_016111	INF2_4	40.12	18.69	25.03	25.03
Xe_016132	Xe_016132	204.72	173.64	61.3	61.3
Xe_017388	Xe_017388	59.5	46.99	2.66	2.66
Xe_017404	Xe_017404	107.57	47.23	5.39	5.39
Xe_018668	SF3B5	55.56	45.45	18.27	18.27
Xe_019101	Granulin2	871	567.81	36.74	36.74
Xe_019782	Xe_019782	654.77	619.33	47.02	47.02
Xe_019784	Xe_019784	195.73	133.03	7.57	7.57
Xe_020781	GlcNAc_6_PL	1035.42	743.21	318.38	318.38
Xe_021367	Xe_021367	94.89	59.2	16.7	16.7
Xe_021879	PTPN14	82.54	83.6	17.84	17.84
Xe_022270	Xe_022270	55.56	65.85	24.62	24.62
Xe_022794	NPC2L2	462.71	469.13	37.4	37.4
Xe_022796	NPC2	3188.5	1452.31	103.4	103.4
Xe_022797	NPC2L3	1820.33	817.92	1000.04	1000.04
Xe_022800	NPC2_2	949.18	1002.06	32.69	32.69
Xe_022876	Xe_022876	526.35	349.14	50.76	50.76
Xe_023048	ConA/glucAL	850.08	784.7	69.05	69.05
Xe_023290	Xe_023290	292.76	307.06	187.38	187.38
Xe_023296	Xe_023296	43.44	25.66	20.42	20.42
Xe_023420	OSI_34149	162.11	90.98	9.36	9.36
Xe_023771	Xe_023771	551.65	679.42	930	930
Xe_027191	GLUT1	392.01	254.22	34.83	34.83
Xe_028009	Xe_028009	367.66	311.63	24.39	24.39
Xe_028053	STEAP4_4	177.47	143.4	36.11	36.11
Xe_028769	COX1_3	259.8	79.99	0.81	0.81
Xe_028812	Xe_028812	16.34	21.81	0	0
Xe_028933	Xe_028933	941.74	574.95	147.96	147.96
