# Supplementary material for: Lineage dynamics of the endosymbiotic cell type in the soft coral Xenia
Source: Nature. 2020 Jun 17;582(7813):534–8. doi: 10.1038/s41586-020-2385-7 (PMC7332420; doi:10.1038/s41586-020-2385-7)
Supplement: Supplementary file 7 — Supplementary Table 6: Differentially expressed genes along the cell lineage trajectory that help to define the five states of the endosymbiotic Xenia cells. The columns show: Gene ID; Symbol (gene symbol identified by the gene annotation pipeline); Enriched_in_state (genes enriched in the indicated state). The relative expression, defined by genSmoothCurves function from monocle, of each gene in the five states are listed. Best hits in human (the best blast hits in human genome with e value less than 10-5, hits name consists of Uniprot accession id and gene name); Domain (domain information identified from NCBI Conserved Domains Database). Reference (list relevant references for the genes with known functions in regulating oxidative stress, highlighted in green and they are preferentially expressed in state5 cells). The references are listed next to each of these gene. [file 41586_2020_2385_MOESM7_ESM.xlsx]

## Sheet: Sheet1
			Relative expression
Gene_ID	Symbol	Enriched_in_state	Presymbiotic	Transition1	Mature	Transition2	Postsymbiotic	Best_hit_in_human	Domain	Reference
Xe_014205	Xe_014205	pre-endosymbiotic	2.20572	0.138749	-0.447483	-0.461285	-0.678018
Xe_020469	MRPL14	pre-endosymbiotic	2.14722	0.215638	-0.289543	-0.387064	-0.901434	sp|Q6P1L8|RM14_HUMAN	Ribosomal_L14
Xe_022141	C6ORF118	pre-endosymbiotic	2.20291	0.144909	-0.430819	-0.446281	-0.709951	sp|Q5T5N4|CF118_HUMAN	TSNAXIP1_N
Xe_021514	NME8_2	pre-endosymbiotic	2.20801	0.160677	-0.48612	-0.513436	-0.609111	sp|Q8N427|TXND3_HUMAN	MSCRAMM_SdrC
Xe_008169	Xe_008169	pre-endosymbiotic	2.21402	0.144149	-0.50528	-0.507008	-0.592585
Xe_005023	MPEG1_1	pre-endosymbiotic	2.21829	0.107498	-0.549211	-0.515962	-0.524055	sp|Q2M385|MPEG1_HUMAN
Xe_016305	Heme binding protein 2_3	pre-endosymbiotic	1.67503	0.845898	0.067839	-0.617334	-1.13815	sp|Q9Y5Z4|HEBP2_HUMAN	SOUL
Xe_007749	AP3M2_15	pre-endosymbiotic	2.19801	0.186463	-0.435316	-0.489445	-0.688055	sp|Q9Y2T2|AP3M1_HUMAN	AP3_Mu_N
Xe_003768	Xe_003768	pre-endosymbiotic	2.21745	0.114291	-0.514618	-0.490383	-0.583577
Xe_006678	Xe_006678	pre-endosymbiotic	2.21333	0.122824	-0.496232	-0.488609	-0.60373
Xe_005162	ATP_binding cassette, sub_family A (ABC1), member 3	pre-endosymbiotic	2.21669	0.125426	-0.51585	-0.499954	-0.579909	sp|Q99758|ABCA3_HUMAN	ABC_subfamily_A
Xe_023001	Angiopoietin_21	pre-endosymbiotic	2.21808	0.109129	-0.517374	-0.488363	-0.580205	sp|Q9Y264|ANGP4_HUMAN	FReD
Xe_000249	Xe_000249	pre-endosymbiotic	2.2176	0.116747	-0.559284	-0.530404	-0.506634
Xe_005609	Xe_005609	pre-endosymbiotic	2.21929	0.1252	-0.518249	-0.471126	-0.613393
Xe_020409	Nine Cysteines Domain of family 3 GPCR_12	pre-endosymbiotic	2.19169	0.236444	-0.468175	-0.560511	-0.619241	sp|Q14831|GRM7_HUMAN
Xe_015015	NPC2_1	pre-endosymbiotic	0.796324	0.751294	0.618699	0.0199816	-1.64998	sp|P61916|NPC2_HUMAN	ML
Xe_000630	potassium channel tetramerisation domain containing_1	pre-endosymbiotic	2.21847	0.0520188	-0.509747	-0.44233	-0.594288
Xe_028117	Xe_028117	pre-endosymbiotic	2.21787	-0.0806655	-0.567419	-0.389713	-0.507181
Xe_004988	SMYD4	pre-endosymbiotic	2.21739	0.104191	-0.53972	-0.508704	-0.53655	sp|Q8IYR2|SMYD4_HUMAN	SET,TPR_12,zf-MYND
Xe_000518	Xe_000518	pre-endosymbiotic	0.83674	0.720039	0.594399	0.0333387	-1.64769	sp|P04114|APOB_HUMAN	DUF1943,DUF1081
Xe_026514	Xe_026514	pre-endosymbiotic	2.21555	0.11654	-0.520519	-0.503376	-0.565425
Xe_009334	collagen, type VI, alpha_1	pre-endosymbiotic	2.0308	0.404475	-0.232624	-0.401803	-1.02969	sp|A8TX70|CO6A5_HUMAN	vWFA_subfamily_ECM,VWA
Xe_009509	Zinc finger, NFX1_type containing 1_2	pre-endosymbiotic	2.20489	0.12434	-0.623803	-0.598225	-0.377783	sp|Q9P2E3|ZNFX1_HUMAN	SF1_C_Upf1,EEXXEc_NFX1
Xe_021634	LDB3_2	pre-endosymbiotic	2.21634	0.123584	-0.504931	-0.488578	-0.599228	tr|D6RF83|D6RF83_HUMAN	PDZ_signaling
Xe_018441	NOG_2	pre-endosymbiotic	2.21979	-0.0838165	-0.544044	-0.359056	-0.556285	sp|Q13253|NOGG_HUMAN
Xe_002350	Thrombospondin type 1 domain_2	pre-endosymbiotic	2.21559	0.0966685	-0.529854	-0.500346	-0.546959	sp|Q6V0I7|FAT4_HUMAN	Cadherin_repeat,EGF_CA
Xe_021898	Xe_021898	pre-endosymbiotic	2.03075	0.541527	-0.491456	-0.813471	-0.471117	sp|Q14055|CO9A2_HUMAN	Collagen
Xe_026966	Xe_026966	pre-endosymbiotic	2.20899	0.0200905	-0.691939	-0.55955	-0.29008
Xe_000519	APOB	pre-endosymbiotic	0.704728	0.624069	0.630984	0.161488	-1.64468	tr|M0QZD8|M0QZD8_HUMAN	VWD,C8,VWA
Xe_017649	Xe_017649	pre-endosymbiotic	1.80906	0.720653	-0.0262396	-0.563786	-1.11319	tr|H7C1R9|H7C1R9_HUMAN	Ferritin-like,EGF_CA
Xe_019576	Xe_019576	pre-endosymbiotic	2.21439	-0.0747022	-0.52036	-0.35473	-0.583676
Xe_013089	protein Hydra magnipapillata_24	pre-endosymbiotic	1.73793	0.876881	-0.0881645	-0.799278	-0.877142
Xe_002547	Paired box_1	pre-endosymbiotic	2.21375	0.0674343	-0.61937	-0.549054	-0.399305	tr|Q5SZP1|Q5SZP1_HUMAN	PAX
Xe_021538	Xe_021538	pre-endosymbiotic	2.22066	-0.0359327	-0.596095	-0.448888	-0.454996
Xe_019449	Xe_019449	pre-endosymbiotic	2.21517	-0.0974289	-0.547777	-0.359173	-0.541359
Xe_008514	PSAP_1	pre-endosymbiotic	0.84363	0.807495	0.607972	-0.0524241	-1.6345	sp|P07602|SAP_HUMAN	SapB
Xe_015786	SLCO4A1_10	pre-endosymbiotic	2.22986	0.0170111	-0.537498	-0.395781	-0.603512	sp|Q96BD0|SO4A1_HUMAN	OATP
Xe_001062	Xe_001062	pre-endosymbiotic	1.84496	0.585182	-0.0167451	-0.413467	-1.20433
Xe_013512	Inherit from proNOG: DNA RNA NON_specific endonuclease	pre-endosymbiotic	1.73775	0.758732	0.0443244	-0.541745	-1.17665
Xe_002760	Xe_002760	pre-endosymbiotic	1.95846	0.663678	-0.363197	-0.815101	-0.620904
Xe_020245	Xe_020245	pre-endosymbiotic	2.21234	-0.0800219	-0.512147	-0.344282	-0.596121
Xe_013111	WNT inhibitory factor 1	pre-endosymbiotic	2.14199	0.363241	-0.39568	-0.585935	-0.720146		Lipase_3
Xe_010186	MEOX1	pre-endosymbiotic	1.77984	0.849032	-0.308953	-0.924644	-0.580246	sp|P50222|MEOX2_HUMAN	Homeobox
Xe_013189	VWA7_1	pre-endosymbiotic	2.19016	0.219559	-0.422795	-0.483149	-0.72717	sp|Q96RW7|HMCN1_HUMAN	vWFA
Xe_004976	GPATCH3	pre-endosymbiotic	2.20144	0.204476	-0.488654	-0.54377	-0.603826	sp|Q96I76|GPTC3_HUMAN	G-patch
Xe_002907	Xe_002907	pre-endosymbiotic	1.68563	0.658297	0.106842	-0.352387	-1.32959
Xe_024004	SDK1_2	pre-endosymbiotic	2.19498	0.222693	-0.529101	-0.599611	-0.520307	sp|Q58EX2|SDK2_HUMAN	FN3,Ig_3,fn3,IG
Xe_014296	C4	pre-endosymbiotic	1.86014	0.669375	-0.0687471	-0.546076	-1.09265	tr|A8MXH5|A8MXH5_HUMAN	C4,Collagen
Xe_014206	Xe_014206	pre-endosymbiotic	2.07758	0.330611	-0.253976	-0.38857	-0.990427
Xe_022333	Thyroglobulin type_1 repeat_2	pre-endosymbiotic	2.14139	0.342825	-0.453498	-0.539459	-0.726446	tr|A0A087X208|A0A087X208_HUMAN	Thyroglobulin_1,TY,KAZAL,Kunitz_BPTI,KU,LDLa,MFS_SLCO_OATP
Xe_002626	Xe_002626	pre-endosymbiotic	2.04995	0.486535	-0.257022	-0.562908	-0.89716
Xe_006675	PDZRN3_3	pre-endosymbiotic	2.21781	-0.107465	-0.610785	-0.401736	-0.439471	sp|Q9UPQ7|PZRN3_HUMAN	Sina
Xe_012109	IZPAPL	pre-endosymbiotic	1.13663	1.08114	0.424264	-0.537363	-1.34681	sp|Q6ZNF0|ACP7_HUMAN	MPP_PAPs,Pur_ac_phosph_N
Xe_015831	KLKB1	pre-endosymbiotic	2.1095	0.210789	-0.291028	-0.30881	-0.974161	sp|P23142|FBLN1_HUMAN	LDLa,EGF_CA,cEGF
Xe_020455	Xe_020455	pre-endosymbiotic	2.05636	0.527979	-0.375445	-0.695082	-0.698475	tr|A6NCT7|A6NCT7_HUMAN	Collagen
Xe_007572	AP3M2_4	pre-endosymbiotic	2.2123	-0.128857	-0.677315	-0.437978	-0.326053	sp|Q9Y2T2|AP3M1_HUMAN	AP3_Mu_N
Xe_009183	HOXD3	pre-endosymbiotic	2.00899	0.597894	-0.38676	-0.774277	-0.627163	sp|P31249|HXD3_HUMAN	Homeobox
Xe_012767	WFDC1	pre-endosymbiotic	1.84132	0.666654	-0.0288105	-0.525154	-1.12913	sp|Q9HC57|WFDC1_HUMAN	WAP,VWC_out
Xe_022290	Xe_022290	pre-endosymbiotic	1.73027	0.88655	-0.0935264	-0.790324	-0.890573
Xe_000727	Xe_000727	pre-endosymbiotic	2.07359	0.499445	-0.432755	-0.733846	-0.595942
Xe_019071	WD repeat domain 31_67	pre-endosymbiotic	2.17509	-0.0387838	-0.783215	-0.593036	-0.110226	sp|Q9C0D5|TANC1_HUMAN	AAA
Xe_000527	FH_1	pre-endosymbiotic	2.09767	0.415313	-0.302706	-0.549359	-0.847167	sp|Q12950|FOXD4_HUMAN	Forkhead
Xe_008226	LIPA_2	pre-endosymbiotic	2.06043	0.472526	-0.289186	-0.555045	-0.881177	sp|P07098|LIPG_HUMAN
Xe_012459	PTK7_1	pre-endosymbiotic	2.14878	0.14119	-0.315156	-0.30528	-0.919954	sp|Q13308|PTK7_HUMAN	Ig_3,IGc2,I-set,ig
Xe_012447	Xe_012447	pre-endosymbiotic	1.5671	0.973653	0.0868581	-0.740227	-1.04647
Xe_013262	VWA7_6	pre-endosymbiotic	2.21762	0.0104636	-0.499739	-0.329011	-0.695163	sp|Q9Y334|VWA7_HUMAN	vWFA
Xe_015103	FOLR4_1	pre-endosymbiotic	2.21263	-0.146414	-0.587417	-0.352146	-0.479738	tr|A0A087WXL1|A0A087WXL1_HUMAN	Folate_rec
Xe_004279	Xe_004279	pre-endosymbiotic	2.21966	-0.0367096	-0.547037	-0.407632	-0.537406	sp|O75072|FKTN_HUMAN
Xe_012971	Xe_012971	pre-endosymbiotic	1.80378	0.640125	0.0281636	-0.448899	-1.2129
Xe_002603	Laminin Domain I_2	pre-endosymbiotic	2.15234	0.258965	-0.371474	-0.432702	-0.838746	sp|O15230|LAMA5_HUMAN	Laminin_N,LamG,Laminin_EGF,EGF_Lam,SCP-1,Laminin_B
Xe_001877	AOAH	pre-endosymbiotic	1.05805	0.95685	0.506266	-0.315704	-1.51315	sp|P28039|AOAH_HUMAN	SapB
Xe_002592	COL6A6_1	pre-endosymbiotic	2.21334	0.0563801	-0.473281	-0.357188	-0.716873	sp|P12111|CO6A3_HUMAN	vWFA_subfamily_ECM,VWA
Xe_008610	ZNF593	pre-endosymbiotic	2.20672	-0.0777609	-0.483394	-0.324277	-0.63799	sp|O00488|ZN593_HUMAN
Xe_013884	ACPL2_2	pre-endosymbiotic	1.0563	0.618726	0.500394	0.0327936	-1.62983	sp|Q9NPH0|PPA6_HUMAN	His_Phos_2
Xe_003792	Xe_003792	pre-endosymbiotic	1.27061	0.806685	0.410476	-0.257861	-1.5179
Xe_003159	DUF23_3	pre-endosymbiotic	2.21656	-0.0599385	-0.533822	-0.379429	-0.559141
Xe_002857	COL6A5_1	pre-endosymbiotic	2.00287	0.288051	-0.152841	-0.256821	-1.13375	sp|P12111|CO6A3_HUMAN	vWFA_subfamily_ECM,Mucin
Xe_015621	HEXB	pre-endosymbiotic	1.4919	0.78475	0.260072	-0.366888	-1.40419	sp|P07686|HEXB_HUMAN	GH20_HexA_HexB-like,Glycohydro_20b2
Xe_015434	SLC5A8_1	pre-endosymbiotic	1.93345	0.680724	-0.219638	-0.707921	-0.848144	sp|Q9Y289|SC5A6_HUMAN	SLC5sbd_NIS-SMVT
Xe_009917	NAT8L	pre-endosymbiotic	0.97968	0.902965	0.552658	-0.21345	-1.5716	sp|Q8N9F0|NAT8L_HUMAN	Acetyltransf_1
Xe_001063	Xe_001063	pre-endosymbiotic	2.18044	0.224033	-0.412896	-0.455371	-0.767338
Xe_005014	TRMT44_2	pre-endosymbiotic	2.19742	0.223876	-0.521592	-0.584913	-0.545589	sp|Q8IYL2|TRM44_HUMAN
Xe_010522	TNF receptor_associated factor_3	pre-endosymbiotic	1.69597	0.862478	-0.423301	-1.03049	-0.333222	sp|O00463|TRAF5_HUMAN
Xe_008101	Xe_008101	pre-endosymbiotic	2.00148	0.608544	-0.324693	-0.732539	-0.724729
Xe_009628	Xe_009628	pre-endosymbiotic	1.83277	0.794638	-0.344851	-0.909887	-0.557775
Xe_000659	potassium channel tetramerisation domain containing_2	pre-endosymbiotic	1.59727	0.989385	-0.0127789	-0.810506	-0.929884
Xe_021684	astacin_like metalloendopeptidase (M12 family)_2	pre-endosymbiotic	2.10674	0.386856	-0.336789	-0.514543	-0.850237	sp|P13497|BMP1_HUMAN	ZnMc_astacin_like,CUB,CLECT,TSP1
Xe_008767	Xe_008767	pre-endosymbiotic	2.06194	0.432882	-0.228967	-0.505817	-0.942969
Xe_003623	Xe_003623	pre-endosymbiotic	1.74885	0.356027	0.0871013	-0.110902	-1.37421
Xe_020570	Xe_020570	pre-endosymbiotic	2.21511	-0.0754993	-0.536913	-0.370134	-0.554525
Xe_020613	PIH1D2	pre-endosymbiotic	2.22147	-0.0249223	-0.647311	-0.487765	-0.37979	sp|Q8WWB5|PIHD2_HUMAN
Xe_013475	CTSZ_5	pre-endosymbiotic	2.13116	0.153824	-0.349226	-0.285336	-0.92753	sp|Q9UBR2|CATZ_HUMAN	Peptidase_C1A_CathepsinX
Xe_002601	LAMA5	pre-endosymbiotic	1.81004	0.751042	-0.0458489	-0.619766	-1.05883	sp|Q16363|LAMA4_HUMAN	LamG
Xe_000858	GRN_2	pre-endosymbiotic	1.87392	0.395944	-0.0362645	-0.234654	-1.25769	sp|P28799|GRN_HUMAN	Granulin,GRAN
Xe_016303	HEBP2_1	pre-endosymbiotic	1.9835	0.367428	-0.135674	-0.312805	-1.13715	sp|Q9Y5Z4|HEBP2_HUMAN	SOUL
Xe_006043	NLRP3_1	pre-endosymbiotic	2.21866	0.0886077	-0.510569	-0.467087	-0.593876	tr|H3BLT9|H3BLT9_HUMAN
Xe_011777	Xe_011777	pre-endosymbiotic	2.21321	-0.066973	-0.515647	-0.359746	-0.587308
Xe_000810	LRP2_1	pre-endosymbiotic	2.15679	0.291841	-0.383143	-0.491574	-0.789955	sp|O75096|LRP4_HUMAN	LY,FXa_inhibition,LDLa,Ldl_recept_b
Xe_007697	TROVE2_7	pre-endosymbiotic	2.20913	-0.072922	-0.495421	-0.338874	-0.618416	sp|P10155|RO60_HUMAN
Xe_019433	Xe_019433	pre-endosymbiotic	2.22246	0.095317	-0.566292	-0.510755	-0.509735
Xe_023049	Xe_023049	pre-endosymbiotic	1.90945	0.513485	-0.0703688	-0.394542	-1.16693
Xe_028292	REV3L_29	pre-endosymbiotic	2.18756	-0.200911	-0.75254	-0.447277	-0.183084	tr|Q5SRN1|Q5SRN1_HUMAN	WD40
Xe_003375	MAN2B1_1	pre-endosymbiotic	1.19119	0.738091	0.453953	-0.142101	-1.57705	sp|O00754|MA2B1_HUMAN	GH38N_AMII_LAM_like
Xe_014118	lysozyme	pre-endosymbiotic	1.3092	0.803738	0.385722	-0.275742	-1.50132		GH25_Lys1-like
Xe_004402	PLBD2_1	pre-endosymbiotic	1.56769	0.733651	0.216866	-0.362425	-1.38167	sp|Q8NHP8|PLBL2_HUMAN	Phospholip_B
Xe_029073	Xe_029073	pre-endosymbiotic	2.21361	-0.0936561	-0.543467	-0.361558	-0.544443
Xe_018594	neutral cholesterol ester hydrolase_2	pre-endosymbiotic	2.20207	0.138925	-0.427154	-0.424226	-0.732819	sp|Q6P093|ADCL2_HUMAN	Abhydrolase_3
Xe_000668	potassium channel tetramerisation domain containing_4	pre-endosymbiotic	1.97019	0.360799	-0.076631	-0.306462	-1.1653
Xe_012602	Xe_012602	pre-endosymbiotic	2.22188	-0.0153766	-0.539091	-0.411366	-0.556675
Xe_018178	Xe_018178	pre-endosymbiotic	2.21334	-0.0916754	-0.539362	-0.359852	-0.550789
Xe_020456	Xe_020456	pre-endosymbiotic	2.21875	0.117039	-0.512964	-0.446108	-0.639656	sp|A6NHN0|OTOL1_HUMAN	Collagen
Xe_002928	PZP	pre-endosymbiotic	2.14027	0.238091	-0.380084	-0.382501	-0.871278	sp|A8K2U0|A2ML1_HUMAN	A2M_2,A2M,A2M_recep,A2M_N_2
Xe_009290	COL3A1	pre-endosymbiotic	1.71713	0.368007	0.106817	-0.0986469	-1.39381	sp|Q17RW2|COOA1_HUMAN	Collagen
Xe_003022	Xe_003022	pre-endosymbiotic	0.952084	0.899884	0.570217	-0.19884	-1.5806
Xe_013408	THAP1_1	pre-endosymbiotic	2.21281	-0.112052	-0.557447	-0.358436	-0.522796	tr|E9PIS9|E9PIS9_HUMAN	THAP
Xe_008821	LAMC1	pre-endosymbiotic	1.80744	0.769034	-0.0587929	-0.650057	-1.02759	sp|P11047|LAMC1_HUMAN	Laminin_N,EGF_Lam,Laminin_EGF
Xe_014449	BTD	pre-endosymbiotic	1.29172	0.806729	0.391644	-0.267101	-1.50807	sp|P43251|BTD_HUMAN	biotinidase_like
Xe_005718	Xe_005718	pre-endosymbiotic	2.01247	0.440969	-0.15212	-0.440713	-1.0508
Xe_016686	Xe_016686	pre-endosymbiotic	2.21832	-0.107943	-0.59328	-0.385695	-0.47066	sp|Q7Z494|NPHP3_HUMAN	TPR_12
Xe_008035	WFIKKN1	pre-endosymbiotic	1.68465	0.863552	0.0380199	-0.659563	-1.08864	tr|H7BXX0|H7BXX0_HUMAN	KU,CCP,KAZAL
Xe_001380	C7ORF72	pre-endosymbiotic	2.21371	0.111703	-0.480435	-0.461796	-0.637001	sp|A4D263|SPT48_HUMAN
Xe_016304	Heme binding protein 2_1	pre-endosymbiotic	1.57867	0.602861	0.238766	-0.233754	-1.44043	sp|Q9Y5Z4|HEBP2_HUMAN	SOUL
Xe_003597	Xe_003597	pre-endosymbiotic	1.23105	1.20744	0.158076	-0.916567	-0.876042
Xe_013474	CTSZ_4	pre-endosymbiotic	2.17844	0.271795	-0.522325	-0.559016	-0.612543	sp|Q9UBR2|CATZ_HUMAN	Peptidase_C1A_CathepsinX
Xe_027498	PVDN_1	pre-endosymbiotic	1.64133	0.487573	0.18368	-0.158506	-1.43166
Xe_015478	Xe_015478	pre-endosymbiotic	1.80439	0.833006	-0.275122	-0.885804	-0.651033		T4_like_lys
Xe_007187	Xe_007187	pre-endosymbiotic	2.19827	0.20626	-0.601048	-0.598802	-0.460665
Xe_007810	Homeobox domain_3	pre-endosymbiotic	1.28544	1.18508	-0.156778	-1.0734	-0.495509	sp|Q9NY43|BARH2_HUMAN	Homeobox
Xe_012650	AGRN_1	pre-endosymbiotic	1.98956	0.162328	-0.161874	-0.136722	-1.15254	sp|O00468|AGRIN_HUMAN	GON,VWA,vWFA_subfamily_ECM,LamG,KAZAL,KAZAL_FS,vWFA,EGF_CA
Xe_028024	STEAP2_2	pre-endosymbiotic	1.57711	0.705561	0.214879	-0.336788	-1.3922	sp|Q658P3|STEA3_HUMAN
Xe_023629	Xe_023629	pre-endosymbiotic	2.22159	0.013533	-0.504911	-0.346814	-0.675571	sp|Q7Z6L1|TCPR1_HUMAN	TECPR,Hyd_WA
Xe_002456	RAB32_2	pre-endosymbiotic	1.00218	0.784828	0.554424	-0.102006	-1.61573	sp|Q13637|RAB32_HUMAN	Rab32_Rab38
Xe_011770	HHIPL1	pre-endosymbiotic	1.94139	0.678351	-0.2467	-0.728723	-0.807413	sp|Q96JK4|HIPL1_HUMAN	GSDH
Xe_005705	Xe_005705L	pre-endosymbiotic	2.07442	0.428048	-0.251928	-0.521542	-0.911779		DSL
Xe_014608	DNASE2	pre-endosymbiotic	1.53234	0.814735	0.227836	-0.438041	-1.34707	sp|O00115|DNS2A_HUMAN	DNase_II
Xe_014537	ABCC4_2	pre-endosymbiotic	2.15197	0.28873	-0.354423	-0.476249	-0.820949	tr|A0A2R8Y6V8|A0A2R8Y6V8_HUMAN
Xe_000756	WDR63	pre-endosymbiotic	2.08935	0.445134	-0.531508	-0.764775	-0.452534	sp|Q8IWG1|WDR63_HUMAN	WD40
Xe_014448	Xe_014448	pre-endosymbiotic	1.74526	0.376199	0.0921187	-0.125761	-1.37548
Xe_007186	ankyrin repeat domain 60_1	pre-endosymbiotic	2.11826	-0.187412	-0.330752	-0.0478122	-0.904336	sp|Q9BZ19|ANR60_HUMAN	Ubl_ANKRD60,Ank_2
Xe_020736	Xe_020736	pre-endosymbiotic	2.22203	-0.0481222	-0.608602	-0.445131	-0.44061
Xe_009804	mannose receptor, C type 1_5	pre-endosymbiotic	2.19154	-0.276811	-0.615973	-0.272381	-0.431166	tr|Q5T7F0|Q5T7F0_HUMAN
Xe_012449	Xe_012449	pre-endosymbiotic	1.12233	0.481045	0.484932	0.113768	-1.63178	sp|P02452|CO1A1_HUMAN
Xe_004574	Xe_004574	pre-endosymbiotic	2.02043	0.36283	-0.716253	-0.862303	-0.0886474		THAP
Xe_012329	STYX	pre-endosymbiotic	2.1073	0.339803	-0.251053	-0.465504	-0.91884	sp|Q8WUJ0|STYX_HUMAN	DSP_STYX
Xe_003284	LAMB1	pre-endosymbiotic	1.75884	0.872749	-0.164422	-0.845168	-0.780769	tr|G3XAI2|G3XAI2_HUMAN	Laminin_N,EGF_Lam,Laminin_EGF
Xe_002811	SMO	pre-endosymbiotic	2.15354	0.282398	-0.339659	-0.474705	-0.826378	sp|Q99835|SMO_HUMAN	7tmF_SMO_homolog
Xe_013934	SCRAL1_3	pre-endosymbiotic	2.18487	0.232118	-0.43238	-0.481571	-0.732196	sp|Q9Y4K0|LOXL2_HUMAN	Lysyl_oxidase,GINS_A_Sld5,SR,fn2,SLD5_C
Xe_012407	Xe_012407	pre-endosymbiotic	2.02143	0.566973	-0.456885	-0.802374	-0.525686
Xe_012542	ALDH4A1_2	pre-endosymbiotic	1.26094	1.02987	0.35354	-0.538358	-1.33154	sp|P30038|AL4A1_HUMAN
Xe_003930	Xe_003930	pre-endosymbiotic	2.11885	0.164387	-0.27409	-0.28323	-0.977433
Xe_012429	Xe_012429	pre-endosymbiotic	2.20809	-0.170443	-0.640536	-0.379753	-0.386896
Xe_014085	Xe_014085	pre-endosymbiotic	1.14441	0.725333	0.481965	-0.107935	-1.59611		Beta_helix
Xe_013544	PCGF5	pre-endosymbiotic	2.12257	0.308536	-0.272667	-0.449941	-0.905037	sp|Q86SE9|PCGF5_HUMAN	RAWUL_PCGF5
Xe_022520	Xe_022520	pre-endosymbiotic	1.55946	1.02635	-0.0287634	-0.86244	-0.864884
Xe_021685	astacin_like metalloendopeptidase (M12 family)_3	pre-endosymbiotic	2.01435	0.198561	-0.170907	-0.190353	-1.12851	sp|Q15113|PCOC1_HUMAN	ZnMc_astacin_like,CUB,TSP1
Xe_012872	HYAL4_1	pre-endosymbiotic	2.17395	0.269779	-0.391288	-0.514143	-0.744468	sp|Q2M3T9|HYAL4_HUMAN	Glyco_hydro_56
Xe_001064	Xe_001064	pre-endosymbiotic	1.91407	0.719982	-0.298952	-0.809266	-0.694615
Xe_013236	CST3	pre-endosymbiotic	0.98366	0.752858	0.554715	-0.0602089	-1.62724		CY
Xe_016306	RDH8_2	pre-endosymbiotic	1.28188	1.18373	-0.167802	-1.08001	-0.476655	sp|P14061|DHB1_HUMAN	17beta-HSD-like_SDR_c
Xe_005450	VWA5A_7	pre-endosymbiotic	2.14572	0.338882	-0.565059	-0.694677	-0.454732	sp|O00534|VMA5A_HUMAN
Xe_014485	FTH1_3	pre-endosymbiotic	1.11074	0.411245	0.552033	0.155733	-1.64957	sp|P02794|FRIH_HUMAN	Euk_Ferritin
Xe_021219	Cytochrome P450, family 17, subfamily A, polypeptide 1_5	pre-endosymbiotic	1.66945	0.954141	-0.200681	-0.921492	-0.68324	sp|P05177|CP1A2_HUMAN	p450
Xe_007895	Xe_007895L	pre-endosymbiotic	2.0268	0.37667	-0.158304	-0.381884	-1.06951	sp|Q4LDE5|SVEP1_HUMAN	CCP
Xe_016066	WNT7B_1	pre-endosymbiotic	2.16136	0.146946	-0.32097	-0.335684	-0.890937	tr|A8K0G1|A8K0G1_HUMAN	wnt
Xe_007402	FZD8_2	pre-endosymbiotic	2.10054	0.0248722	-0.291678	-0.148642	-0.993289	sp|Q14332|FZD2_HUMAN
Xe_001362	Collagen triple helix repeat (20 copies)_1	pre-endosymbiotic	1.90955	0.223262	-0.0559271	-0.120486	-1.24656	sp|Q17RW2|COOA1_HUMAN	Collagen
Xe_005637	cathepsin_2	pre-endosymbiotic	1.74996	0.864024	-0.089536	-0.772228	-0.906789	sp|P25774|CATS_HUMAN	Peptidase_C1,Inhibitor_I29
Xe_015896	Xe_015896	pre-endosymbiotic	1.34582	0.426098	0.352483	0.0588081	-1.56834
Xe_009975	COL2A1A	pre-endosymbiotic	2.19185	-0.287879	-0.633497	-0.145926	-0.540806	sp|Q17RW2|COOA1_HUMAN	Collagen
Xe_000371	WDR78	pre-endosymbiotic	2.21433	0.124109	-0.48563	-0.473064	-0.630216	sp|Q5VTH9|WDR78_HUMAN	WD40
Xe_017078	STYKc_150	pre-endosymbiotic	1.55676	1.03627	-0.137013	-0.954392	-0.687911	sp|Q76MJ5|ERN2_HUMAN	TPR_12
Xe_000885	RALA	pre-endosymbiotic	1.25388	1.10742	0.304142	-0.663262	-1.21077	sp|P11233|RALA_HUMAN	RalA_RalB
Xe_014362	Xe_014362	pre-endosymbiotic	1.33921	1.15649	0.0800292	-0.938607	-0.818749
Xe_007831	PAPPA	pre-endosymbiotic	2.19299	0.0935227	-0.409654	-0.339121	-0.800879	sp|Q13219|PAPP1_HUMAN	Laminin_G_3,myxo_disulf_rpt,CCP
Xe_008884	MFRP_1	pre-endosymbiotic	1.92303	0.517827	-0.0712035	-0.420985	-1.14456	sp|O60494|CUBN_HUMAN	LamG,CUB
Xe_015047	Xe_015047	pre-endosymbiotic	1.67712	0.405996	0.150234	-0.107788	-1.41994
Xe_001302	BCHE_1	pre-endosymbiotic	1.83871	0.660799	-0.0171112	-0.516592	-1.13981	tr|F8WF14|F8WF14_HUMAN	COesterase
Xe_002372	BMP6_2	pre-endosymbiotic	2.19323	-0.26048	-0.523203	-0.1821	-0.607824	sp|P18075|BMP7_HUMAN	TGF_beta
Xe_012651	AGRN_2	pre-endosymbiotic	2.07343	0.0159941	-0.231781	-0.116351	-1.04511	sp|P12111|CO6A3_HUMAN	GON,VWA,vWFA_subfamily_ECM,KAZAL,vWFA,KAZAL_FS
Xe_014039	Xe_014039	pre-endosymbiotic	2.03561	0.298087	-0.144781	-0.314725	-1.09306
Xe_005114	RAB35_2	pre-endosymbiotic	1.15668	0.969592	0.449147	-0.387358	-1.46046	sp|Q15286|RAB35_HUMAN	Rab
Xe_012033	CEP89	pre-endosymbiotic	1.86661	0.772317	-0.282511	-0.839353	-0.686804	sp|Q96ST8|CEP89_HUMAN
Xe_021671	solute carrier family 15, member_3	pre-endosymbiotic	1.26482	0.960769	0.380988	-0.441853	-1.40834	sp|Q8N697|S15A4_HUMAN	MFS_NPF
Xe_002187	outer dense fiber of sperm tails_1	pre-endosymbiotic	2.2174	0.0907532	-0.48348	-0.437209	-0.647873	sp|Q96PU9|ODF3A_HUMAN
Xe_017736	SLC22A13_5	pre-endosymbiotic	1.36644	1.00036	0.281539	-0.571021	-1.28357	sp|O76082|S22A5_HUMAN
Xe_011443	CADF_1	pre-endosymbiotic	2.16343	-0.123725	-0.365008	-0.165162	-0.832169
Xe_029068	Xe_029068	pre-endosymbiotic	2.10088	0.389816	-0.307537	-0.509075	-0.873961
Xe_012145	HMG (high mobility group) box_4	pre-endosymbiotic	1.22819	1.22783	0.0199285	-1.00445	-0.697145	sp|P09429|HMGB1_HUMAN	HMGB-UBF_HMG-box
Xe_027225	SVEP1_11	pre-endosymbiotic	1.07973	0.946851	0.504527	-0.319307	-1.51117	sp|Q4LDE5|SVEP1_HUMAN
Xe_008431	HELT_1	pre-endosymbiotic	1.59464	0.960778	0.0562001	-0.740514	-1.03263	sp|Q9Y5J3|HEY1_HUMAN	HLH
Xe_021946	C10ORF112_6	pre-endosymbiotic	2.12179	-0.139076	-0.359436	-0.0728749	-0.902699	sp|Q5VYJ5|MALR1_HUMAN	MAM,PD,LDLa
Xe_014313	cache domain containing 1	pre-endosymbiotic	1.09281	0.501369	0.511029	0.108159	-1.64134	sp|P35555|FBN1_HUMAN	EGF_3,EGF_CA
Xe_003124	GALR2_2	pre-endosymbiotic	2.18118	0.172635	-0.371265	-0.401097	-0.814038	sp|O43614|OX2R_HUMAN	7tmA_NPFFR
Xe_012812	MEGF6	pre-endosymbiotic	2.14066	0.327845	-0.339657	-0.511024	-0.815756	sp|O75095|MEGF6_HUMAN	FXa_inhibition
Xe_000597	AAA_5	pre-endosymbiotic	1.97906	-0.160338	-0.988955	-0.657228	0.351663
Xe_003115	TSP	pre-endosymbiotic	2.12275	-0.252747	-0.39709	-0.0198759	-0.837247	tr|F5H4Z8|F5H4Z8_HUMAN	TSP_C,TSP_3
Xe_008082	Family with sequence similarity 166, member B_1	pre-endosymbiotic	1.81774	0.821799	-0.247225	-0.855856	-0.704282	tr|A0A087WXD4|A0A087WXD4_HUMAN	DUF2475
Xe_027394	CTR9_2	pre-endosymbiotic	1.81948	0.80305	-0.143553	-0.748366	-0.889593	sp|Q6PD62|CTR9_HUMAN
Xe_025647	WBSCR27_6	pre-endosymbiotic	1.10936	0.739453	0.506432	-0.107443	-1.60303	sp|Q8N6F8|MET27_HUMAN	Methyltransf_25
Xe_016533	GPANK1	pre-endosymbiotic	2.18516	-0.0350534	-0.386181	-0.265858	-0.791592	tr|A0A0G2JHL1|A0A0G2JHL1_HUMAN	G-patch,Ank_2
Xe_009340	Xe_009340	pre-endosymbiotic	2.09663	0.270126	-0.240816	-0.357184	-0.991212	sp|O00339|MATN2_HUMAN	vWFA_subfamily_ECM,VWA,FN3,EGF_3
Xe_025821	Xe_025821	pre-endosymbiotic	2.22032	0.0888273	-0.505068	-0.453799	-0.613603
Xe_020877	Xe_020877	pre-endosymbiotic	1.893	0.523537	-0.686689	-0.961161	-0.0554152
Xe_002503	Xe_002503	pre-endosymbiotic	1.27128	-0.023655	0.372642	0.387228	-1.51598
Xe_005575	FG_GAP repeat_containing protein_1	pre-endosymbiotic	2.19739	-0.193902	-0.714983	-0.42159	-0.254997
Xe_020324	Xe_020324	pre-endosymbiotic	1.95958	0.343389	-0.0322051	-0.292668	-1.18557
Xe_015008	FAT2_1	pre-endosymbiotic	2.02902	0.384776	-0.710694	-0.848493	-0.137548	sp|Q14517|FAT1_HUMAN	Cadherin_repeat,LamG,EGF_CA
Xe_008612	G protein_coupled receptor 133_3	pre-endosymbiotic	2.20007	-0.15785	-0.475721	-0.20644	-0.701245	sp|Q6QNK2|AGRD1_HUMAN	7tmB2_Adhesion,GPS
Xe_010050	Xe_010050	pre-endosymbiotic	1.75617	0.758394	0.0298635	-0.566389	-1.147		ATG27
Xe_008036	C2_1	pre-endosymbiotic	2.11025	0.0909491	-0.273725	-0.210159	-0.995061	sp|P00751|CFAB_HUMAN	Tryp_SPc,VWA
Xe_003960	Xe_003960	pre-endosymbiotic	2.19111	0.0184367	-0.387899	-0.301499	-0.795881
Xe_010978	CNDP2_2	pre-endosymbiotic	1.81374	0.819561	-0.180881	-0.808014	-0.801765	sp|Q96KP4|CNDP2_HUMAN	M20_dipept_like_CNDP
Xe_016199	POLR1D	pre-endosymbiotic	1.85906	0.763193	-0.168588	-0.740335	-0.870715	sp|P0DPB6|RPAC2_HUMAN	RNAP_I_III_AC19
Xe_019276	Papain family cysteine protease_1	pre-endosymbiotic	1.0578	0.951933	0.511522	-0.311608	-1.51658		Inhibitor_I29
Xe_012446	Xe_012446	pre-endosymbiotic	1.04662	0.752481	0.53523	-0.0906365	-1.61531
Xe_019161	CC2D1B_6	pre-endosymbiotic	2.12137	0.351874	-0.305019	-0.503004	-0.858549
Xe_016484	Chromosome 14 open reading frame 80	pre-endosymbiotic	1.86625	0.670587	-0.0556526	-0.568767	-1.07558	tr|C9IYA4|C9IYA4_HUMAN	DUF4509
Xe_011061	Xe_011061	pre-endosymbiotic	2.17217	-0.265135	-0.781498	-0.419511	-0.130056
Xe_004864	DTX2	pre-endosymbiotic	1.89879	0.700043	-0.1532	-0.670601	-0.933863	tr|Q75MM6|Q75MM6_HUMAN	Deltex_C,WWE,RING-H2_DTX1_like
Xe_015020	WNT11	pre-endosymbiotic	2.11729	-0.0471047	-0.275237	-0.126669	-0.971706	sp|P56705|WNT4_HUMAN	wnt
Xe_021662	TSPAN33	pre-endosymbiotic	1.74833	0.648226	0.100516	-0.416844	-1.27072	sp|Q86UF1|TSN33_HUMAN	Tetraspannin
Xe_025830	IFI30_3	pre-endosymbiotic	1.7096	0.831128	0.032395	-0.629924	-1.10784	sp|P13284|GILT_HUMAN	GILT
Xe_011011	protein Hydra magnipapillata_19	pre-endosymbiotic	2.19812	-0.216588	-0.705545	-0.393308	-0.276996		MADF
Xe_003017	RASGRF1	pre-endosymbiotic	1.82084	0.818035	-0.267349	-0.868498	-0.673937	tr|D6RAS9|D6RAS9_HUMAN	RhoGEF,RasGEF_N
Xe_027495	Pyridoxal_dependent decarboxylase conserved domain_1	pre-endosymbiotic	1.72216	0.414906	-0.85671	-1.00369	0.318463	tr|F8VV11|F8VV11_HUMAN
Xe_000432	Xe_000432	pre-endosymbiotic	1.17514	1.12447	0.348708	-0.617011	-1.26501	sp|P12107|COBA1_HUMAN
Xe_022017	Xe_022017	pre-endosymbiotic	1.33741	1.13686	-0.208678	-1.09657	-0.419144
Xe_024937	Xe_024937	pre-endosymbiotic	2.18225	-0.0933607	-0.39858	-0.230601	-0.773882
Xe_021708	CLIPD3_8	pre-endosymbiotic	1.63533	0.634311	0.20611	-0.312351	-1.38503	tr|F5H2M3|F5H2M3_HUMAN	Tryp_SPc
Xe_015560	TSR2	pre-endosymbiotic	1.92414	0.69959	-0.23488	-0.738624	-0.811608	sp|Q969E8|TSR2_HUMAN	WGG
Xe_004903	TEKT1_1	pre-endosymbiotic	2.17609	-0.114265	-0.391158	-0.207579	-0.784046	sp|Q969V4|TEKT1_HUMAN	Tektin
Xe_012515	ITPKA	pre-endosymbiotic	1.22493	1.2235	0.107678	-0.940264	-0.827187	sp|P27987|IP3KB_HUMAN	IPK
Xe_004866	DNAH10_2	pre-endosymbiotic	1.86789	0.744262	-0.394223	-0.917692	-0.490283	sp|Q8IVF4|DYH10_HUMAN	Dynein_heavy,DHC_N1,DHC_N2,AAA_9,AAA_5
Xe_005782	Xe_005782	pre-endosymbiotic	1.94525	0.119304	-0.907639	-0.82349	0.264651
Xe_015364	RBM41	pre-endosymbiotic	1.37662	1.11257	0.137161	-0.775094	-1.04793	sp|Q96IZ5|RBM41_HUMAN	RRM2_RBM40_like
Xe_009803	mannose receptor, C type 1_4	pre-endosymbiotic	2.20163	0.0585904	-0.41877	-0.338412	-0.770777	sp|P22897|MRC1_HUMAN	CLECT,Gal_Lectin,Laminin_G_3
Xe_003520	RAB_1	pre-endosymbiotic	1.21946	1.15616	0.274301	-0.710309	-1.15795	sp|Q86YS6|RAB43_HUMAN	Rab
Xe_002593	COL6A6_2	pre-endosymbiotic	0.92755	0.680452	0.589629	0.0267017	-1.65433	sp|P12111|CO6A3_HUMAN	vWFA_subfamily_ECM,VWA
Xe_002856	von Willebrand factor type A domain_7	pre-endosymbiotic	1.31836	0.252432	0.351024	0.197473	-1.55912	sp|P12111|CO6A3_HUMAN	vWFA_subfamily_ECM,VWA
Xe_024297	Xe_024297	pre-endosymbiotic	2.17652	-0.230646	-0.778175	-0.445071	-0.133752	sp|Q7Z494|NPHP3_HUMAN	Death
Xe_009832	Xe_009832	pre-endosymbiotic	2.08082	0.475074	-0.487778	-0.756587	-0.513683
Xe_000832	Aldo/keto reductase family_1	pre-endosymbiotic	1.59055	0.711065	0.216628	-0.35982	-1.37693	sp|P51857|AK1D1_HUMAN	ARA1
Xe_010531	DNAH5_2	pre-endosymbiotic	1.85105	0.735133	-0.098968	-0.654265	-0.992152	sp|Q8TE73|DYH5_HUMAN	Dynein_heavy,DHC_N1,DHC_N2,AAA_9,AAA_5
Xe_011442	Xe_011442	pre-endosymbiotic	2.18871	-0.167595	-0.450546	-0.211818	-0.701885
Xe_019749	Xe_019749	pre-endosymbiotic	1.26592	1.0473	0.337392	-0.567226	-1.30454
Xe_020662	BNIP2	pre-endosymbiotic	1.56616	1.02664	-0.0532096	-0.868862	-0.846527	tr|Q5JUB8|Q5JUB8_HUMAN	CRAL_TRIO_2
Xe_014668	PPOX	pre-endosymbiotic	2.22478	-0.000557057	-0.607829	-0.474164	-0.446801	sp|P50336|PPOX_HUMAN
Xe_003269	Xe_003269	pre-endosymbiotic	2.21815	-0.0223037	-0.505075	-0.375325	-0.614399
Xe_009153	Xe_009153	pre-endosymbiotic	1.89436	0.736684	-0.329788	-0.856225	-0.618653
Xe_003244	Carboxypeptidase_3	pre-endosymbiotic	2.22755	0.0258553	-0.561612	-0.447627	-0.533732	sp|Q9UI42|CBPA4_HUMAN	M14_CP_A-B_like,Propep_M14
Xe_005953	NVL_2	pre-endosymbiotic	2.00713	0.580348	-0.462763	-0.827436	-0.493448	sp|O15381|NVL_HUMAN	Nucleolin_bd
Xe_007188	Xe_007188	pre-endosymbiotic	2.20687	0.0606195	-0.452919	-0.342289	-0.748045
Xe_011931	Xe_011931	pre-endosymbiotic	2.20422	-0.0803777	-0.457306	-0.282732	-0.69734
Xe_020577	Xe_020577	pre-endosymbiotic	1.75912	0.840812	-0.06635	-0.719397	-0.972752
Xe_007025	PDF_1	pre-endosymbiotic	2.22275	-0.0906638	-0.646459	-0.43283	-0.391622	sp|Q9HBH1|DEFM_HUMAN
Xe_014347	NME7	pre-endosymbiotic	2.03005	0.303853	-0.125386	-0.319356	-1.10064	sp|Q9Y5B8|NDK7_HUMAN	NDPk7B
Xe_011046	ZMYND11	pre-endosymbiotic	1.48023	1.08489	-0.00831215	-0.867383	-0.878573	tr|E9PE09|E9PE09_HUMAN
Xe_021819	Collagenase NC10 and Endostatin	pre-endosymbiotic	2.15218	-0.207664	-0.380274	-0.102278	-0.814586	sp|Q17RW2|COOA1_HUMAN	Collagen
Xe_027840	Xe_027840	pre-endosymbiotic	2.16185	0.260253	-0.349436	-0.462963	-0.819223
Xe_008579	adrenoceptor alpha_6	pre-endosymbiotic	2.08309	0.243382	-0.199381	-0.318181	-1.03175	sp|P07550|ADRB2_HUMAN	7tmA_amine_R-like,7tm_classA_rhodopsin-like
Xe_003481	Protein of unknown function (DUF229)_6	pre-endosymbiotic	2.14358	0.178859	-0.275323	-0.348162	-0.923328		ALP_like
Xe_004396	Xe_004396	pre-endosymbiotic	1.21344	1.16681	0.259479	-0.714229	-1.15084
Xe_005440	VWA5A_4	pre-endosymbiotic	1.32826	1.11949	0.190878	-0.73095	-1.11401	sp|O00534|VMA5A_HUMAN
Xe_003081	THBS4_2	pre-endosymbiotic	2.05251	-0.179877	-0.225285	0.0173679	-1.01604	tr|G3XAP6|G3XAP6_HUMAN	TSP_C,TSP_3
Xe_005605	RBM18	pre-endosymbiotic	2.18694	0.132168	-0.370912	-0.394493	-0.791646	sp|Q96H35|RBM18_HUMAN	RRM_RBM18
Xe_027510	Xe_027510	pre-endosymbiotic	2.10503	0.383659	-0.32446	-0.506296	-0.864106
Xe_009718	KLK8_5	pre-endosymbiotic	1.67238	0.670721	0.162704	-0.378587	-1.33206	tr|A0A1B0GTW8|A0A1B0GTW8_HUMAN	Tryp_SPc
Xe_008844	mannose receptor, C type	pre-endosymbiotic	2.22608	-0.0662115	-0.545714	-0.352915	-0.578132	sp|Q6UXB4|CLC4G_HUMAN	CLECT
Xe_015940	SQSTM1	pre-endosymbiotic	1.02835	0.579673	0.531651	0.0740374	-1.64583	tr|E7EMC7|E7EMC7_HUMAN	ZZ_NBR1_like,UBA_SQSTM
Xe_024468	Xe_024468	pre-endosymbiotic	1.3304	1.17364	0.0122489	-0.970351	-0.748392
Xe_012762	ARMC3	pre-endosymbiotic	2.19866	-0.196254	-0.51105	-0.240534	-0.610552	sp|Q5W041|ARMC3_HUMAN	EDR1
Xe_018600	CRLF3	pre-endosymbiotic	1.4362	1.11051	0.00695935	-0.912647	-0.825538	sp|Q8IUI8|CRLF3_HUMAN	FN3
Xe_020779	Tropomyosin_2	pre-endosymbiotic	1.08569	0.669263	0.523412	-0.0321168	-1.62711	sp|P06753|TPM3_HUMAN	Tropomyosin
Xe_007122	Xe_007122	pre-endosymbiotic	2.13595	0.238297	-0.279002	-0.388543	-0.920501	sp|P11801|KPSH1_HUMAN
Xe_015049	Xe_015049	pre-endosymbiotic	1.56688	1.02485	-0.124009	-0.956084	-0.688383
Xe_004420	Xe_004420	pre-endosymbiotic	1.59472	0.804386	0.178456	-0.475443	-1.29794
Xe_029104	ASRGL1_33	pre-endosymbiotic	1.28297	1.12432	-0.269102	-1.14737	-0.2693	sp|Q7L266|ASGL1_HUMAN
Xe_013192	Xe_013192	pre-endosymbiotic	2.19911	0.0668147	-0.407753	-0.364434	-0.755092
Xe_001142	Xe_001142	pre-endosymbiotic	2.0237	0.292782	-0.109827	-0.304467	-1.11435
Xe_016127	COMMD5	pre-endosymbiotic	1.46682	1.09926	-0.0643269	-0.939142	-0.756721	sp|Q9GZQ3|COMD5_HUMAN
Xe_017488	TDRD9_9	pre-endosymbiotic	2.21066	-0.0387998	-0.487253	-0.359902	-0.628397
Xe_022707	Xe_022707	pre-endosymbiotic	1.44993	1.09102	-0.170444	-1.03903	-0.543363	sp|P14780|MMP9_HUMAN	fn2
Xe_008778	C2_2	pre-endosymbiotic	1.83942	0.786767	-0.165498	-0.755275	-0.863925	sp|P06681|CO2_HUMAN	Tryp_SPc,VWA,CCP
Xe_015613	GPC4	pre-endosymbiotic	1.70418	0.883245	-0.0273271	-0.717781	-1.00541	sp|Q9Y625|GPC6_HUMAN
Xe_020182	Xe_020182	pre-endosymbiotic	1.71337	0.780456	0.0691875	-0.553707	-1.18178		THAP
Xe_013837	Xe_013837	pre-endosymbiotic	1.797	-0.203675	-0.031089	0.22307	-1.21554	tr|H0YKJ4|H0YKJ4_HUMAN	Tropomyosin
Xe_014114	ZIC2	pre-endosymbiotic	1.68968	0.931573	-0.11513	-0.845858	-0.823797	sp|Q8N9L1|ZIC4_HUMAN
Xe_022391	Xe_022391	pre-endosymbiotic	2.07263	0.467125	-0.291613	-0.581947	-0.846638	sp|P17028|ZNF24_HUMAN	zf-H2C2_2,zf-C2H2
Xe_002990	SMN1	pre-endosymbiotic	1.39463	1.13672	-0.118997	-1.01798	-0.61201	tr|E7EQZ4|E7EQZ4_HUMAN
Xe_003376	EFCAB12	pre-endosymbiotic	1.73952	0.825512	-0.00938683	-0.655081	-1.06342	sp|Q6NXP0|EFC12_HUMAN	EF-hand_7
Xe_012243	AP5M1	pre-endosymbiotic	1.60768	0.897686	0.107327	-0.62716	-1.15746	sp|Q9H0R1|AP5M1_HUMAN
Xe_007460	PEX3	pre-endosymbiotic	1.53468	1.04102	-0.00530455	-0.85194	-0.891485	sp|P56589|PEX3_HUMAN	Peroxin-3
Xe_023832	Xe_023832	pre-endosymbiotic	2.19278	-0.185204	-0.480903	-0.22716	-0.65265	sp|Q8NFR7|CC148_HUMAN	A2M_recep
Xe_014408	Xe_014408	pre-endosymbiotic	2.03211	0.347221	-0.150534	-0.359669	-1.07732
Xe_028944	MPP7_2	pre-endosymbiotic	1.25826	1.19369	0.156358	-0.862553	-0.949788	sp|Q8N3R9|MPP5_HUMAN	PDZ_signaling,PDZ
Xe_017055	STYKc_146	pre-endosymbiotic	1.45738	1.10272	-0.0264587	-0.913238	-0.810699	tr|E7ETG2|E7ETG2_HUMAN
Xe_015297	UNC93A	pre-endosymbiotic	1.3473	0.855242	0.360314	-0.36308	-1.44692	sp|Q86WB7|UN93A_HUMAN	MFS_unc93A_like
Xe_010052	PTCH1	pre-endosymbiotic	2.18131	0.069798	-0.361006	-0.309896	-0.84063	sp|Q13635|PTC1_HUMAN
Xe_015738	ARHGEF17	pre-endosymbiotic	1.57472	0.29552	0.255232	0.0301964	-1.48824	tr|A0A2R8Y4D7|A0A2R8Y4D7_HUMAN	RhoGEF
Xe_005595	Xe_005595	pre-endosymbiotic	2.19531	-0.241342	-0.513455	-0.183404	-0.629746		CAP_GLY
Xe_013047	HEATR4	pre-endosymbiotic	1.75539	0.806842	-0.0129996	-0.644121	-1.06716	sp|Q86WZ0|HEAT4_HUMAN	HEAT
Xe_000994	Xe_000994	pre-endosymbiotic	1.78069	0.709634	0.0288226	-0.521323	-1.17264	sp|P13497|BMP1_HUMAN	ApeC,CUB
Xe_002627	Xe_002627	pre-endosymbiotic	1.70779	0.717679	0.101193	-0.45814	-1.26034
Xe_028764	ARFGEF2_66	pre-endosymbiotic	1.12089	0.844198	0.500781	-0.224088	-1.55802	sp|Q9Y6D6|BIG1_HUMAN
Xe_000526	Xe_000526	pre-endosymbiotic	1.9418	0.542956	-0.101121	-0.47653	-1.09074
Xe_007894	CUB and sushi multiple domains_1	pre-endosymbiotic	1.65142	0.297692	0.199587	-0.0144579	-1.44748	sp|Q4LDE5|SVEP1_HUMAN	CCP
Xe_027842	Xe_027842	pre-endosymbiotic	2.0185	0.55922	-0.25959	-0.634549	-0.853875	sp|Q13201|MMRN1_HUMAN	EGF_CA
Xe_005453	VWA5A_8	pre-endosymbiotic	1.91403	0.693935	-0.182785	-0.690527	-0.893706	sp|O00534|VMA5A_HUMAN
Xe_002188	GPR98	pre-endosymbiotic	2.16892	-0.237887	-0.450302	-0.0971379	-0.753448	sp|Q8WXG9|AGRV1_HUMAN	ZnMc_ADAMTS_like,Pep_M12B_propep,7tm_classB,TSP1,Laminin_G_3,EPTP
Xe_005640	cathepsin_5	pre-endosymbiotic	1.39241	0.726912	0.351806	-0.245211	-1.49764	sp|O60911|CATL2_HUMAN	Peptidase_C1,Inhibitor_I29
Xe_004390	KIAA1841	pre-endosymbiotic	1.6243	0.67534	-0.684478	-1.0948	0.138627	sp|Q6NSI8|K1841_HUMAN
Xe_001999	Xe_001999	pre-endosymbiotic	1.94608	0.58633	-0.134883	-0.542603	-1.02979
Xe_008142	PTPN13_1	pre-endosymbiotic	1.96215	0.361005	-0.0638364	-0.300211	-1.17619	tr|A0A1B0GUQ4|A0A1B0GUQ4_HUMAN	PTPc,B41,PDZ_signaling
Xe_021974	DNAHC14	pre-endosymbiotic	1.61239	0.90873	-0.409123	-1.07521	-0.275725	sp|Q9C0G6|DYH6_HUMAN	Dynein_heavy,DHC_N2,AAA_9,AAA_5
Xe_021938	FANK1_9	pre-endosymbiotic	2.18732	0.137455	-0.374807	-0.391308	-0.797157	tr|A6NH44|A6NH44_HUMAN	Ank_2,FN3,Ank_4
Xe_020966	MUSK_3	pre-endosymbiotic	1.26539	0.922632	0.395328	-0.393954	-1.44218	tr|A0A087WSY1|A0A087WSY1_HUMAN	PTKc
Xe_022366	thrombospondin, type I, domain containing	pre-endosymbiotic	2.15394	-0.0290453	-0.315644	-0.197628	-0.900775	sp|Q9UPZ6|THS7A_HUMAN	TSP1
Xe_014512	BTB/POZ domain_3	pre-endosymbiotic	2.22442	-0.131656	-0.59283	-0.345758	-0.498213	sp|Q8IY92|SLX4_HUMAN	BTB_POZ_BTBD12_SLX4,Slx4
Xe_019371	Xe_019371	pre-endosymbiotic	1.38744	1.05724	0.204351	-0.676748	-1.16883		Death
Xe_013345	MASP1_1	pre-endosymbiotic	1.29672	1.15749	-0.115981	-1.10117	-0.462595	sp|P48740|MASP1_HUMAN	Tryp_SPc,CUB,CCP,FXa_inhibition
Xe_008614	OLFML2A_1	pre-endosymbiotic	2.1349	-0.306702	-0.425712	-0.0192979	-0.778447	sp|Q99784|NOE1_HUMAN	OLF
Xe_000143	Xe_000143	pre-endosymbiotic	2.15819	-0.203928	-0.84114	-0.502372	-0.0249066	sp|P05198|IF2A_HUMAN
Xe_000507	chromosome 1 open reading frame 87	pre-endosymbiotic	1.56186	1.03765	-0.129223	-0.928221	-0.731642	sp|Q8N0U7|CA087_HUMAN
Xe_015637	SPOCK1	pre-endosymbiotic	2.17397	-0.258839	-0.469056	-0.101321	-0.721071	tr|A0A0A0MTJ2|A0A0A0MTJ2_HUMAN	Thyroglobulin_1
Xe_011477	Xe_011477	pre-endosymbiotic	1.92951	0.669423	-0.445617	-0.890205	-0.460524
Xe_014543	SLC25A14	pre-endosymbiotic	2.06894	0.139993	-0.164053	-0.215392	-1.07573	sp|Q5SVS4|KMCP1_HUMAN	Mito_carr
Xe_013210	FGF2_2	pre-endosymbiotic	2.21853	-0.00773698	-0.491067	-0.36453	-0.647595	sp|O43320|FGF16_HUMAN	FGF
Xe_003918	NISCH	pre-endosymbiotic	2.11956	0.356654	-0.3046	-0.506028	-0.85844	tr|C9J715|C9J715_HUMAN	LRR
Xe_005104	TBX1	pre-endosymbiotic	1.19846	1.07611	0.368357	-0.559111	-1.31943	sp|O43435|TBX1_HUMAN	T-box
Xe_005398	XYLB	pre-endosymbiotic	1.19	1.09887	0.352662	-0.58212	-1.29719	sp|O75191|XYLB_HUMAN	FGGY_D-XK_euk
Xe_018655	ATP_binding cassette, sub_family C (CFTR MRP), member_1	pre-endosymbiotic	2.21822	0.0182414	-0.666749	-0.531767	-0.345938	sp|O60706|ABCC9_HUMAN
Xe_016506	MYH3	pre-endosymbiotic	1.59331	-0.370546	0.0684674	0.413709	-1.22918	sp|P13533|MYH6_HUMAN	MYSc_class_II
Xe_005070	Xe_005070	pre-endosymbiotic	1.85032	0.207078	0.0321397	-0.0722129	-1.30835
Xe_001597	STYKc_2	pre-endosymbiotic	1.58764	0.694756	0.231847	-0.344277	-1.38825	tr|E7ETG2|E7ETG2_HUMAN	SH2
Xe_008042	Xe_008042	pre-endosymbiotic	1.25187	1.16686	0.223758	-0.77078	-1.0797
Xe_006016	Xe_006016	pre-endosymbiotic	1.24874	1.05254	0.337771	-0.553139	-1.31765
Xe_005626	Snf7	pre-endosymbiotic	2.02006	0.335772	-0.123805	-0.337501	-1.10322	sp|Q9HD42|CHM1A_HUMAN	Did4
Xe_016192	RIBC2	pre-endosymbiotic	1.20195	1.06828	0.368545	-0.547567	-1.32914	tr|A0A087X0F7|A0A087X0F7_HUMAN	RIB43A
Xe_009784	KANSL2	pre-endosymbiotic	1.60123	0.992646	-0.0344941	-0.823986	-0.905062	tr|F8VXI8|F8VXI8_HUMAN	zf-C3Hc3H
Xe_002864	Xe_002864	pre-endosymbiotic	2.1605	-0.458524	-0.620347	-0.0804882	-0.460149
Xe_004354	RHO1_4	pre-endosymbiotic	2.19694	0.0953678	-0.398918	-0.379189	-0.765722	tr|Q5JR08|Q5JR08_HUMAN
Xe_008608	gtpase_activating protein	pre-endosymbiotic	1.35738	1.07024	-0.319965	-1.14341	-0.237735	tr|B1AHC3|B1AHC3_HUMAN	CRAL_TRIO_2
Xe_002082	THBS4_1	pre-endosymbiotic	1.28124	0.760284	0.438391	-0.228182	-1.53388	tr|Q2HIZ1|Q2HIZ1_HUMAN	TSP_C,TSP_3
Xe_001097	Fibroblast growth factor receptor_1	pre-endosymbiotic	1.88615	0.735393	-0.188013	-0.72915	-0.863416	tr|S4R381|S4R381_HUMAN	PTKc,FN3
Xe_000449	7 transmembrane receptor (rhodopsin family)_1	pre-endosymbiotic	2.19202	-0.0947819	-0.426063	-0.250926	-0.736612
Xe_021264	Calcium channel, voltage_dependent, alpha 2 delta subunit	pre-endosymbiotic	1.65622	0.882286	0.0552251	-0.652735	-1.10846	tr|C9JE82|C9JE82_HUMAN	VWA_N,PDC1_MCP_like
Xe_018746	TTC30B	pre-endosymbiotic	1.37054	0.598626	0.413028	-0.12345	-1.55212	sp|Q8N4P2|TT30B_HUMAN
Xe_011008	Uronyl_2_sulfotransferase	pre-endosymbiotic	1.38447	0.636043	0.38522	-0.158471	-1.5358	sp|Q9Y2C2|UST_HUMAN	Sulfotransfer_2
Xe_018558	GALK1	pre-endosymbiotic	1.2824	1.2001	0.0679859	-0.926169	-0.835485	sp|P51570|GALK1_HUMAN
Xe_019773	Bacterial protein of unknown function (DUF885)_10	pre-endosymbiotic	2.19776	-0.2538	-0.595054	-0.268389	-0.472528		DUF885
Xe_011441	oligomeric mucus gel_forming_1	pre-endosymbiotic	2.11141	-0.261458	-0.330116	-0.0206805	-0.869341	sp|Q9Y6R7|FCGBP_HUMAN	IgGFc_binding,Big_3_3
Xe_021471	STON2_2	pre-endosymbiotic	1.66417	0.944004	-0.256746	-0.975771	-0.565062		Adap_comp_sub
Xe_024543	Ficolin (Collagen fibrinogen domain containing)_9	pre-endosymbiotic	2.12568	-0.0778457	-0.289166	-0.1228	-0.945653	sp|Q14314|FGL2_HUMAN
Xe_011524	collagen, type VI, alpha_3	pre-endosymbiotic	1.81939	0.490263	-0.758078	-0.992875	0.10869	sp|A6NMZ7|CO6A6_HUMAN	VWA,vWFA_subfamily_ECM
Xe_019260	NPC1_2	pre-endosymbiotic	1.43442	0.558944	0.343145	-0.107941	-1.53224	tr|A0A0C4DGG6|A0A0C4DGG6_HUMAN	NPC1_N
Xe_000767	LEO1	pre-endosymbiotic	1.51377	1.06302	-0.13195	-0.978931	-0.657951	sp|Q8WVC0|LEO1_HUMAN	Leo1
Xe_002411	Xe_002411	pre-endosymbiotic	2.16704	-0.309585	-0.49483	-0.139626	-0.623253
Xe_019358	Xe_019358	pre-endosymbiotic	1.12063	0.87458	0.506922	-0.263263	-1.54022	sp|Q9H706|GARE1_HUMAN
Xe_008362	CCDC34	pre-endosymbiotic	2.16719	-0.385369	-0.602469	-0.167803	-0.45214	sp|Q96HJ3|CCD34_HUMAN
Xe_000362	patched domain containing_1	pre-endosymbiotic	1.37509	0.793445	0.358633	-0.310285	-1.47141	sp|O15118|NPC1_HUMAN
Xe_012675	FAM132A	pre-endosymbiotic	2.14244	-0.0591781	-0.301187	-0.163765	-0.916879	sp|Q5T7M4|ADIPL_HUMAN
Xe_016865	TRAF2_11	pre-endosymbiotic	1.41887	0.38356	0.390355	0.0336624	-1.56152	sp|Q13114|TRAF3_HUMAN
Xe_004498	ANK_1	pre-endosymbiotic	2.21356	0.0468311	-0.464929	-0.392814	-0.675155		Ank_4
Xe_014050	Xe_014050	pre-endosymbiotic	1.96481	0.370732	-0.0535687	-0.318776	-1.1692	sp|Q07092|COGA1_HUMAN	Collagen
Xe_018695	BUD31_1	pre-endosymbiotic	1.99695	0.533324	-0.5674	-0.875519	-0.314737	sp|P41223|BUD31_HUMAN	G10
Xe_007877	Sushi domain (SCR repeat)_1	pre-endosymbiotic	1.96941	0.343622	-0.074862	-0.288542	-1.17229	tr|H7BXX0|H7BXX0_HUMAN	CCP
Xe_016314	HEBP2_2	pre-endosymbiotic	2.20674	-0.145397	-0.492698	-0.219392	-0.688148	sp|Q9Y5Z4|HEBP2_HUMAN	SOUL
Xe_023561	Xe_023561	pre-endosymbiotic	2.18885	0.150065	-0.388846	-0.395287	-0.794468	tr|E9PAL5|E9PAL5_HUMAN	Collagen
Xe_020313	Xe_020313	pre-endosymbiotic	1.69237	0.929012	-0.111657	-0.830659	-0.845036
Xe_015894	Xe_015894	pre-endosymbiotic	1.56941	1.03049	-0.09273	-0.893627	-0.796444		LIM
Xe_027226	NPTX2_3	pre-endosymbiotic	1.17341	0.975141	0.437835	-0.404779	-1.44701	sp|Q4LDE5|SVEP1_HUMAN
Xe_013196	Xe_013196	pre-endosymbiotic	1.47847	1.08967	-0.0291287	-0.892791	-0.836443
Xe_008632	CNN	pre-endosymbiotic	1.76788	0.868378	-0.205535	-0.865308	-0.731309	tr|A0A0A0MRM1|A0A0A0MRM1_HUMAN	Cnn_1N
Xe_012912	VPS13D_3	pre-endosymbiotic	1.2715	1.09159	0.288948	-0.633747	-1.23607	sp|Q5THJ4|VP13D_HUMAN	DSRM
Xe_017715	IFT140_1	pre-endosymbiotic	1.90162	0.691503	-0.453296	-0.916458	-0.425709	sp|Q96RY7|IF140_HUMAN	WD40
Xe_004262	NRCAM_3	pre-endosymbiotic	2.14383	0.268473	-0.314521	-0.434238	-0.874468	sp|Q8IWV2|CNTN4_HUMAN	fn3,Ig,FN3,Ig_3,IG_like
Xe_012800	SCPEP1	pre-endosymbiotic	2.14776	-0.311434	-0.430762	-0.0654893	-0.732039	sp|Q9HB40|RISC_HUMAN	Peptidase_S10
Xe_024434	cathepsin_8	pre-endosymbiotic	1.53257	0.890294	-0.472698	-1.13268	-0.0931668	tr|C9JH19|C9JH19_HUMAN	A1_Propeptide
Xe_018682	fucosidase, alpha_L.2	pre-endosymbiotic	1.73555	0.338162	0.163273	-0.108226	-1.39642	sp|P04066|FUCO_HUMAN	Alpha_L_fucos,THAP
Xe_009781	MKI67IP	pre-endosymbiotic	1.84475	0.792834	-0.221748	-0.809919	-0.768115	sp|Q9BYG3|MK67I_HUMAN	RRM_NIFK_like
Xe_012616	PTCHD2_3	pre-endosymbiotic	1.81183	0.562718	0.0544058	-0.370354	-1.25966	sp|Q9P2K9|DISP3_HUMAN	Sterol-sensing,EGF_2
Xe_000850	cytochrome c_type heme	pre-endosymbiotic	2.20039	0.213418	-0.503277	-0.560344	-0.580752	sp|P53701|CCHL_HUMAN	Cyto_heme_lyase
Xe_014519	ANKS3	pre-endosymbiotic	1.97983	0.553066	-0.155106	-0.550393	-0.995785	sp|Q6ZW76|ANKS3_HUMAN	Ank_2,SAM_superfamily,Ank_5
Xe_014468	chromosome X open reading frame 65	pre-endosymbiotic	1.97773	0.394734	-0.736805	-0.892426	-0.0415287	sp|A6NEN9|CX065_HUMAN
Xe_020986	BCAM_1	pre-endosymbiotic	2.16723	0.0711811	-0.32312	-0.294109	-0.877404	sp|A1KZ92|PXDNL_HUMAN	IGc2,Ig_3
Xe_014410	MAC/Perforin domain_2	pre-endosymbiotic	2.2054	-0.287539	-0.61519	-0.17217	-0.531442	tr|F5H4B5|F5H4B5_HUMAN	IGc2,WAP
Xe_029154	kelch_like_5	pre-endosymbiotic	1.60823	0.967022	-0.291056	-1.02938	-0.461546	sp|Q9Y2M5|KLH20_HUMAN
Xe_007449	PTB domain (IRS_1 type)_2	pre-endosymbiotic	1.39123	1.13504	0.0447265	-0.899044	-0.861693		PH
Xe_014035	Xe_014035	pre-endosymbiotic	1.57958	1.0198	-0.100774	-0.915373	-0.758812
Xe_012150	Avidin family_2	pre-endosymbiotic	0.942184	0.671299	0.607715	0.0212486	-1.65798		Avidin
Xe_009987	HLX_1	pre-endosymbiotic	0.821143	0.759591	0.649767	-0.00753576	-1.65616	tr|F8VWZ5|F8VWZ5_HUMAN	Homeobox
Xe_014379	CCDC22	pre-endosymbiotic	1.64488	0.518201	0.208584	-0.200019	-1.42454	sp|O60826|CCD22_HUMAN	DUF812
Xe_029084	SPEG_3	pre-endosymbiotic	1.78102	-0.0810893	0.0850337	0.155086	-1.30696	sp|Q9H1R3|MYLK2_HUMAN	I-set
Xe_004707	BCKDK	pre-endosymbiotic	1.84988	0.738787	-0.442027	-0.952269	-0.39952	sp|O14874|BCKD_HUMAN	HATPase_PDK-like,BCDHK_Adom3
Xe_009935	GRPR_3	pre-endosymbiotic	1.9954	0.332562	-0.107388	-0.302466	-1.1402	sp|P35372|OPRM_HUMAN	7tm_classA_rhodopsin-like
Xe_001748	Xe_001748	pre-endosymbiotic	1.77947	0.502556	-0.766224	-1.01127	0.150861
Xe_016382	FLII_2	pre-endosymbiotic	2.03837	0.552273	-0.329315	-0.688854	-0.746787	sp|Q13045|FLII_HUMAN	gelsolin_S1_like,gelsolin_S6_like,gelsolin_S3_like,LRR,gelsolin_S5_like,GEL
Xe_009448	Collagen triple helix repeat containing 1_3	pre-endosymbiotic	1.22122	0.969548	-0.518672	-1.20685	0.150649	sp|Q96CG8|CTHR1_HUMAN	Collagen
Xe_013193	VWA7_2	pre-endosymbiotic	2.08684	0.473965	-0.459595	-0.732384	-0.564962	sp|Q96RW7|HMCN1_HUMAN	vWFA
Xe_005641	Receptor_17	pre-endosymbiotic	1.9187	0.221766	0.00142607	-0.145139	-1.25228	tr|C9JQD8|C9JQD8_HUMAN	7tm_classA_rhodopsin-like
Xe_004312	JHDM1D	pre-endosymbiotic	1.82833	0.810768	-0.276106	-0.867162	-0.66802	sp|Q6ZMT4|KDM7A_HUMAN	PHD_PHF2_like,JmjC
Xe_012499	MDH1	pre-endosymbiotic	1.69875	0.461404	0.159511	-0.179021	-1.4007	sp|P40925|MDHC_HUMAN	MDH_cytoplasmic_cytosolic
Xe_004869	RAB24_1	pre-endosymbiotic	1.12437	1.02371	0.449224	-0.438078	-1.42721	sp|Q969Q5|RAB24_HUMAN
Xe_012590	ring finger and CHY zinc finger_5	pre-endosymbiotic	1.91043	0.301536	-0.0121563	-0.197101	-1.25027	sp|Q96PM5|ZN363_HUMAN	zf-CHY,RING
Xe_017340	RNF151_20	pre-endosymbiotic	2.2257	-0.00324565	-0.552957	-0.423668	-0.543684	sp|Q9UPQ7|PZRN3_HUMAN
Xe_009933	Xe_009933	pre-endosymbiotic	2.11971	0.419954	-0.429205	-0.667091	-0.63589	sp|Q9UMD9|COHA1_HUMAN
Xe_002274	SAMD14	pre-endosymbiotic	1.57367	0.462738	0.27146	-0.108786	-1.48117	sp|O75970|MPDZ_HUMAN	PDZ_signaling
Xe_021826	Xe_021826	pre-endosymbiotic	2.14334	0.347105	-0.368623	-0.554297	-0.762563	sp|Q10587|TEF_HUMAN	bZIP_HLF
Xe_015542	Xe_015542	pre-endosymbiotic	1.37744	0.858315	0.3446	-0.390118	-1.42425		DUF4793
Xe_012124	SYVN1	pre-endosymbiotic	2.00412	0.405735	-0.128605	-0.389339	-1.09187	tr|E9PMA1|E9PMA1_HUMAN
Xe_014477	protein Hydra magnipapillata_29	pre-endosymbiotic	1.71119	0.917775	-0.15008	-0.853575	-0.792862	tr|H7C0S8|H7C0S8_HUMAN	BCCT
Xe_028046	AAA_8	pre-endosymbiotic	1.41753	1.12739	-0.0703509	-0.977659	-0.69915	tr|A0A0A0MTC1|A0A0A0MTC1_HUMAN	AAA
Xe_009339	von Willebrand factor type A domain_9	pre-endosymbiotic	2.13216	-0.347881	-0.425021	-0.0528655	-0.713886	sp|O00339|MATN2_HUMAN	VWA,EGF_3
Xe_010160	C17ORF59	pre-endosymbiotic	1.78756	0.513409	-0.753643	-1.01048	0.126377	sp|Q96GS4|BORC6_HUMAN	BORCS6
Xe_001065	HMHA1_1	pre-endosymbiotic	1.2023	1.16935	0.27766	-0.72452	-1.14347	sp|Q9P107|GMIP_HUMAN	C1
Xe_016867	TRAF2_13	pre-endosymbiotic	1.65659	0.605255	0.201448	-0.300772	-1.38201	sp|Q13114|TRAF3_HUMAN
Xe_014632	MAATS1	pre-endosymbiotic	1.67852	0.444842	0.203488	-0.161725	-1.42005	sp|Q7Z4T9|CFA91_HUMAN	PaaSYMP
Xe_006165	phosphorylase kinase, beta	pre-endosymbiotic	1.37057	0.883028	-0.572071	-1.17607	0.133107	sp|Q93100|KPBB_HUMAN
Xe_000739	prostaglandin G H synthase and cyclooxygenase_6	pre-endosymbiotic	2.0288	0.442348	-0.172447	-0.467437	-1.01534		TLD
Xe_003976	Xe_003976	pre-endosymbiotic	1.75064	0.822997	-0.421009	-1.00608	-0.362066
Xe_029013	FBLN2	pre-endosymbiotic	1.97388	-0.0796914	-0.106847	0.0263468	-1.14801	sp|P23142|FBLN1_HUMAN	EGF_CA
Xe_000375	TSPN_1	pre-endosymbiotic	1.46391	1.08702	-0.196927	-1.02988	-0.544664	sp|Q8N2E2|VWDE_HUMAN	TSP1
Xe_014375	transglutaminase_1	pre-endosymbiotic	2.19767	0.212193	-0.460479	-0.524463	-0.650565	sp|P49221|TGM4_HUMAN	TGc
Xe_027982	MPHOSPH10_4	pre-endosymbiotic	1.51602	0.772873	0.266327	-0.381935	-1.39153	sp|O00566|MPP10_HUMAN
Xe_007124	PSKH1_4	pre-endosymbiotic	2.06328	0.173201	-0.159072	-0.236023	-1.08108	sp|P11801|KPSH1_HUMAN
Xe_015834	GAS6	pre-endosymbiotic	2.21335	-0.260137	-0.650025	-0.276214	-0.420986	sp|O00339|MATN2_HUMAN	FXa_inhibition,EGF_CA
Xe_006916	SLC52A3_1	pre-endosymbiotic	1.16265	0.829754	0.490588	-0.23548	-1.54911	sp|Q9NQ40|S52A3_HUMAN	DUF1011
Xe_005125	DPH1	pre-endosymbiotic	1.19293	0.596175	0.509273	-0.0304205	-1.61615	sp|Q9BZG8|DPH1_HUMAN	Diphthamide_syn
Xe_011969	PAPLN	pre-endosymbiotic	1.63609	0.978271	-0.138359	-0.908605	-0.739956	sp|Q9UKP5|ATS6_HUMAN	Ig_3,IG_like,TSP1
Xe_013266	Xe_013266	pre-endosymbiotic	2.14753	0.284182	-0.639684	-0.713457	-0.332332	sp|Q5VZ66|JKIP3_HUMAN	DUF5401
Xe_025138	WD repeat domain 31_107	pre-endosymbiotic	2.13011	0.389675	-0.508405	-0.691985	-0.532617	tr|J3KRP9|J3KRP9_HUMAN	WD40
Xe_012933	EFh_3	pre-endosymbiotic	1.76696	0.858467	-0.129536	-0.785951	-0.870327	sp|Q12798|CETN1_HUMAN
Xe_006292	CROC	pre-endosymbiotic	2.0126	-0.350447	-0.222035	0.113479	-0.957643	sp|Q99958|FOXC2_HUMAN	Forkhead
Xe_000155	Xe_000155	pre-endosymbiotic	1.86738	0.167005	-0.930563	-0.867872	0.338555
Xe_020659	SNCAIP	pre-endosymbiotic	0.777782	0.697979	0.682346	0.059761	-1.67491	tr|D6R9G8|D6R9G8_HUMAN	Ank,ANKYR
Xe_009808	C21ORF2	pre-endosymbiotic	1.86382	0.313237	0.0634606	-0.182436	-1.29632	sp|O43822|CF410_HUMAN
Xe_015997	BMP1	pre-endosymbiotic	1.50033	0.663966	0.312373	-0.257761	-1.46353	sp|Q9Y6L7|TLL2_HUMAN	CUB,FXa_inhibition
Xe_016089	IQUB	pre-endosymbiotic	2.19489	0.0581668	-0.39338	-0.341035	-0.781731	sp|Q8NA54|IQUB_HUMAN	Ubl_IQUB
Xe_020060	LANA	pre-endosymbiotic	2.06964	-0.206698	-0.242395	0.00430209	-0.977687	tr|A0A0A0MSA0|A0A0A0MSA0_HUMAN	Laminin_EGF,EGF_Lam,Laminin_N
Xe_000666	prostaglandin G H synthase and cyclooxygenase_1	pre-endosymbiotic	1.69141	0.931816	-0.120977	-0.838582	-0.831281		TLD
Xe_000181	SRRD	pre-endosymbiotic	1.3243	1.18207	0.0404646	-0.905802	-0.854703	sp|Q9UH36|SRR1L_HUMAN
Xe_014852	Xe_014852	pre-endosymbiotic	1.31591	0.497295	0.433711	-0.000395549	-1.59045		RICIN
Xe_011382	ZC3H12D	pre-endosymbiotic	1.34268	1.15845	-0.142281	-1.05279	-0.54104	sp|Q5HYM0|ZC12B_HUMAN	RNase_Zc3h12a
Xe_025426	ATAD3	pre-endosymbiotic	2.03925	0.341547	-0.716112	-0.845117	-0.102075	sp|Q5T9A4|ATD3B_HUMAN	DUF3523,AAA
Xe_002215	Xe_002215	pre-endosymbiotic	1.81785	0.822232	-0.228945	-0.836677	-0.740866	tr|C9J3I4|C9J3I4_HUMAN	Sulfotransfer_3
Xe_002616	Xe_002616	pre-endosymbiotic	0.85071	0.698906	0.679477	0.0194912	-1.66747		PH
Xe_024263	XRCC6	pre-endosymbiotic	2.12866	0.328011	-0.311509	-0.482195	-0.862922	sp|P12956|XRCC6_HUMAN
Xe_021631	IKBKB	pre-endosymbiotic	1.41962	0.971894	-0.432545	-1.15705	-0.0944873	sp|O14920|IKKB_HUMAN	Ubl_IKKA_like
Xe_005071	TPCN1_1	pre-endosymbiotic	1.26868	0.785858	0.440364	-0.247421	-1.52727	tr|B7Z3R2|B7Z3R2_HUMAN	Ion_trans
Xe_015696	protein Hydra magnipapillata_46	pre-endosymbiotic	1.28743	0.736866	0.424556	-0.200626	-1.54255		BCCT
Xe_009904	Xe_009904	pre-endosymbiotic	2.03747	0.51642	-0.527339	-0.820688	-0.419566	tr|A0A3B3ISX9|A0A3B3ISX9_HUMAN
Xe_015761	Xe_015761	pre-endosymbiotic	2.02431	0.519177	-0.216042	-0.573153	-0.92419	sp|Q9ULD2|MTUS1_HUMAN
Xe_022877	TNXB_19	pre-endosymbiotic	2.186	0.0582953	-0.368081	-0.321559	-0.816075	sp|O43827|ANGL7_HUMAN	FReD
Xe_009805	mannose receptor, C type 1_6	pre-endosymbiotic	1.75294	0.206626	0.128312	-0.0111234	-1.38329	sp|Q9UBG0|MRC2_HUMAN	CLECT,FA58C,Gal_Lectin,Laminin_G_3
Xe_013602	SLC25A28	pre-endosymbiotic	1.88562	0.235663	0.0180014	-0.125219	-1.28118	sp|Q9NYZ2|MFRN1_HUMAN	Mito_carr
Xe_010419	REV3L_2	pre-endosymbiotic	1.69593	0.718784	0.126089	-0.457128	-1.26994	sp|O60673|REV3L_HUMAN
Xe_014376	Xe_014376	pre-endosymbiotic	1.19161	0.917145	0.449852	-0.347211	-1.48358		Transglut_N
Xe_002565	STK3	pre-endosymbiotic	1.3063	1.03851	-0.419604	-1.17216	-0.076719	sp|Q13188|STK3_HUMAN	STKc_MST1_2,Mst1_SARAH
Xe_003285	Xe_003285	pre-endosymbiotic	1.93517	0.224291	-0.0147544	-0.16044	-1.23555	tr|G3XAI2|G3XAI2_HUMAN
Xe_000662	potassium channel tetramerisation domain containing_3	pre-endosymbiotic	2.11577	-0.453353	-0.492279	-0.0313063	-0.595519		TLD
Xe_008529	WD domain, G_beta repeat_4	pre-endosymbiotic	1.16244	0.94597	0.459066	-0.365265	-1.47549	tr|B7Z2C8|B7Z2C8_HUMAN	WD40
Xe_002071	C1ORF43	pre-endosymbiotic	1.57877	0.824204	0.185698	-0.489439	-1.29344	sp|Q9BWL3|CA043_HUMAN	NICE-3
Xe_002572	Xe_002572	pre-endosymbiotic	2.10576	-0.424017	-0.42476	0.00941039	-0.701888
Xe_009659	Xe_009659	pre-endosymbiotic	1.27552	1.03416	-0.418072	-1.1889	-0.0316205		EBP
Xe_018327	SLC26A11_4	pre-endosymbiotic	1.2641	1.15204	0.230494	-0.747257	-1.10764	sp|Q86WA9|S2611_HUMAN	SUL1
Xe_022060	Xe_022060	pre-endosymbiotic	2.13123	0.386776	-0.507017	-0.697636	-0.523799
Xe_012883	Beta_1,3_galactosyltransferase_3	pre-endosymbiotic	1.64252	0.940336	-0.00268061	-0.756477	-0.986822	sp|Q96L58|B3GT6_HUMAN
Xe_022447	FGFR3_1	pre-endosymbiotic	2.02752	0.0925874	-0.110132	-0.140889	-1.13203	sp|P22607|FGFR3_HUMAN
Xe_016377	Xe_016377	pre-endosymbiotic	2.0975	-0.161659	-0.258537	-0.0543626	-0.956204	tr|E9PGC8|E9PGC8_HUMAN
Xe_020575	Xe_020575	pre-endosymbiotic	2.13201	0.394448	-0.415257	-0.641188	-0.660601	sp|Q9UGM3|DMBT1_HUMAN	CUB
Xe_008452	RABL2A	pre-endosymbiotic	1.50996	1.0235	0.0855484	-0.746535	-1.05087	sp|Q9UBK7|RBL2A_HUMAN
Xe_009994	C1ORF35	pre-endosymbiotic	1.17068	1.0893	0.375455	-0.554644	-1.32502	sp|Q9BU76|MMTA2_HUMAN	MMtag
Xe_019441	Xe_019441	pre-endosymbiotic	1.30499	1.18656	-0.0137269	-1.00308	-0.686649
Xe_016604	CACNA1G_5	pre-endosymbiotic	2.11291	0.363314	-0.608904	-0.758598	-0.348117	tr|H3BUA8|H3BUA8_HUMAN	Ion_trans
Xe_013963	NOP56_1	pre-endosymbiotic	2.08602	0.334104	-0.687281	-0.794301	-0.208416	sp|O00567|NOP56_HUMAN	SIK1,NOP5NT
Xe_005314	SLC35C2	pre-endosymbiotic	1.3976	1.13099	-0.128585	-1.02858	-0.588531	sp|Q9NQQ7|S35C2_HUMAN
Xe_000472	OVCA2	pre-endosymbiotic	1.23719	1.21867	0.119037	-0.87312	-0.925378	sp|Q8WZ82|OVCA2_HUMAN	FSH1
Xe_002992	RPRD2	pre-endosymbiotic	1.86902	0.570708	-0.00426418	-0.4372	-1.18126	sp|Q5VT52|RPRD2_HUMAN	CID_RPRD_like
Xe_021836	Xe_021836	pre-endosymbiotic	0.995966	0.706312	0.611979	-0.0459939	-1.6411	sp|Q8N9N5|BANP_HUMAN	BEN
Xe_012301	Xe_012301	pre-endosymbiotic	0.730584	0.466133	0.686646	0.266097	-1.68756
Xe_019341	EPT1	pre-endosymbiotic	1.48895	1.03641	-0.284366	-1.07734	-0.395769	tr|A0A087WW58|A0A087WW58_HUMAN
Xe_022311	BICC1_1	pre-endosymbiotic	2.19584	-0.175478	-0.475764	-0.17938	-0.713109	sp|Q9H694|BICC1_HUMAN	vigilin_like_KH,KH-I,SAM_superfamily
Xe_021641	EDC3	pre-endosymbiotic	1.17895	1.04437	0.399849	-0.497764	-1.37474	sp|Q96F86|EDC3_HUMAN	YjeF_N
Xe_001303	BCHE_2	pre-endosymbiotic	1.91471	0.617689	-0.558285	-0.938674	-0.268901	tr|F8WF14|F8WF14_HUMAN	COesterase
Xe_028503	Xe_028503	pre-endosymbiotic	1.58582	0.5263	0.258031	-0.172468	-1.46059		DUF4203
Xe_002818	Xe_002818	pre-endosymbiotic	1.50155	0.837411	0.249359	-0.446405	-1.35185		PH
Xe_015979	Xe_015979	pre-endosymbiotic	2.22469	-0.0447432	-0.572487	-0.411385	-0.509934
Xe_020681	SVEP1_9	pre-endosymbiotic	2.07822	0.480294	-0.485031	-0.756636	-0.518805	tr|F8W9C3|F8W9C3_HUMAN
Xe_011444	CADF_2	pre-endosymbiotic	2.06943	-0.445858	-0.369208	0.0793916	-0.773965
Xe_000860	INHBE	pre-endosymbiotic	1.81306	0.826228	-0.232912	-0.848843	-0.723433	sp|P55103|INHBC_HUMAN	TGF_beta
Xe_013916	Receptor_43	pre-endosymbiotic	2.19725	0.19098	-0.620247	-0.62202	-0.403417	tr|E7EW16|E7EW16_HUMAN	7tm_classA_rhodopsin-like
Xe_013961	FGF_1	pre-endosymbiotic	1.10013	0.830267	0.533099	-0.209128	-1.56969	sp|P55075|FGF8_HUMAN	FGF
Xe_005289	CYLD_1	pre-endosymbiotic	1.32424	0.742079	0.402819	-0.226752	-1.52391	tr|J3KRR7|J3KRR7_HUMAN	Ubl_HOIL1,mRING-HC-C3HC3D_RBR_HOIL1,CAP_GLY,IBR
Xe_012996	AQP8_5	pre-endosymbiotic	2.21022	0.137747	-0.647187	-0.580741	-0.397057	tr|A0A0C4DGL6|A0A0C4DGL6_HUMAN
Xe_008558	ZC3H10	pre-endosymbiotic	1.43067	0.943274	0.256005	-0.533198	-1.30212	sp|Q96K80|ZC3HA_HUMAN
Xe_014837	PRSS16	pre-endosymbiotic	1.71177	0.736545	0.0977458	-0.491992	-1.23508	sp|Q9NQE7|TSSP_HUMAN
Xe_014895	SDHC	pre-endosymbiotic	1.87181	0.766925	-0.263343	-0.818807	-0.723127	sp|Q99643|C560_HUMAN	SQR_TypeC_SdhC
Xe_021777	MAP1LC3A	pre-endosymbiotic	1.51478	0.47058	0.302361	-0.0781486	-1.51019	sp|Q9H492|MLP3A_HUMAN	Ubl_ATG8_MAP1LC3
Xe_017051	to transposase domaincontaining protein_5.2	pre-endosymbiotic	1.65617	0.520299	0.223772	-0.22072	-1.4155
Xe_008100	SR_CIV	pre-endosymbiotic	2.16914	-0.310787	-0.493667	-0.130928	-0.632037	sp|Q5VYJ5|MALR1_HUMAN	MAM,TSP1
Xe_008586	FAEA_3	pre-endosymbiotic	1.87698	0.300947	0.0311941	-0.173838	-1.28467	tr|A0A0A0MSD0|A0A0A0MSD0_HUMAN	Lipase_3
Xe_010499	Xe_010499	pre-endosymbiotic	2.04963	0.518299	-0.487993	-0.793444	-0.488345	sp|Q7Z494|NPHP3_HUMAN	TPR_12
Xe_012692	EPHA5_1	pre-endosymbiotic	0.987027	0.587472	0.602875	0.0698688	-1.66392	tr|F8W9W0|F8W9W0_HUMAN	EphA2_TM
Xe_027591	Xe_027591	pre-endosymbiotic	2.13055	0.330845	-0.307772	-0.494068	-0.853511
Xe_002838	type i phosphodiesterase nucleotide pyrophosphatase_1	pre-endosymbiotic	1.55616	1.02055	0.00289578	-0.821801	-0.929267
Xe_012838	endothelin converting enzyme_3	pre-endosymbiotic	2.22116	-0.215962	-0.636082	-0.292784	-0.453435	sp|P42892|ECE1_HUMAN	M13
Xe_004446	Xe_004446L	pre-endosymbiotic	1.79251	-0.285806	-0.00453227	0.262129	-1.19774	sp|Q9UHF1|EGFL7_HUMAN	Ephrin_rec_like,CCP,Ig_3,FXa_inhibition,Sushi,EGF_CA,EGF
Xe_004451	Xe_004451	transition1	0.629306	0.844421	0.705533	-0.0102791	-1.64824
Xe_003134	Xe_003134	transition1	0.791872	0.830812	0.62877	-0.0544293	-1.63453
Xe_008515	PSAP_2	transition1	0.8789	0.992484	0.589885	-0.270051	-1.54438	sp|P07602|SAP_HUMAN	SapB
Xe_012622	PLEKHG5	transition1	0.527037	1.00229	0.7321	-0.136238	-1.59069	tr|Q5SY18|Q5SY18_HUMAN	RhoGEF,PH_PLEKHG5_G6,RBD_PLEKHG5
Xe_015355	CD36	transition1	0.51732	1.14452	0.720414	-0.310775	-1.48976	sp|Q14108|SCRB2_HUMAN	CD36
Xe_012455	Xe_012455	transition1	-0.0482203	1.04153	0.912194	-0.0155024	-1.52944
Xe_028429	STYKc_229	transition1	1.09769	1.25391	-0.123038	-1.12715	-0.393944	tr|E7ETG2|E7ETG2_HUMAN	TPR
Xe_009692	CD5L_2	transition1	-0.0484245	0.948977	0.876652	0.0938559	-1.5599	sp|Q9UGM3|DMBT1_HUMAN	Tryp_SPc,SR,MAM
Xe_009696	MALRD2L	transition1	-0.0426087	1.10118	0.876266	-0.0754906	-1.49235	tr|A0A0C4DGY1|A0A0C4DGY1_HUMAN	Tryp_SPc
Xe_008432	BTB POZ domain containing_3	transition1	0.840517	1.28272	0.0963157	-1.20506	-0.286019	sp|Q96KE9|BTBD6_HUMAN	BTB_POZ_BTBD3_6,PHR,BACK_BTBD1
Xe_011930	Xe_011930	transition1	0.384957	1.24083	0.739522	-0.395819	-1.40103		PTB
Xe_003599	Xe_003599	transition1	0.104958	1.27786	0.817824	-0.363314	-1.349
Xe_019256	TSPAN4_1	transition1	1.02336	1.08226	0.49236	-0.46363	-1.41327	tr|B5MD23|B5MD23_HUMAN	Tetraspannin
Xe_019405	COQ3	transition1	1.07507	1.28633	0.0660837	-1.05243	-0.622214	sp|Q9NZJ6|COQ3_HUMAN
Xe_001261	EAA4L	transition1	0.404428	1.08696	0.77194	-0.19437	-1.54425	sp|P48664|EAA4_HUMAN	SDF
Xe_002445	Xe_002445	transition1	0.187097	1.25706	0.797395	-0.345923	-1.39133
Xe_015013	Xe_015013	transition1	0.546585	1.13227	0.710486	-0.303986	-1.49922	tr|A0A384DVL8|A0A384DVL8_HUMAN	FN3
Xe_011932	GP2	transition1	0.448435	1.15753	0.741704	-0.299693	-1.48613	sp|P55259|GP2_HUMAN
Xe_000928	PNLIP	transition1	0.594405	0.905418	0.717085	-0.0584078	-1.63041	tr|E9PR20|E9PR20_HUMAN
Xe_012677	NGFR_1	transition1	0.0874352	1.37988	0.762854	-0.534732	-1.18143	sp|P08138|TNR16_HUMAN	Death
Xe_027191	GLUT1	transition1	-0.0384284	0.956569	0.892124	0.0798348	-1.56452	sp|P11166|GTR1_HUMAN	MFS_GLUT_Class1
Xe_019168	STYKc_192	transition1	0.860254	1.22	0.515973	-0.582254	-1.30481	tr|E7ETG2|E7ETG2_HUMAN
Xe_015461	Acetyltransferase (GNAT) family_11	transition1	0.813931	1.18068	0.564321	-0.489838	-1.3864		Acetyltransf_7
Xe_018668	SF3B5	transition1	0.607319	1.12004	0.689303	-0.313144	-1.50105	sp|Q9BWJ5|SF3B5_HUMAN	SF3b10,Kunitz_BPTI
Xe_015824	Xe_015824	transition1	0.816544	1.05145	0.612504	-0.315615	-1.51696
Xe_005069	Xe_005069	transition1	0.776955	0.992056	0.640236	-0.225533	-1.56751
Xe_012165	PH domain_5	transition1	0.558283	1.43633	0.0665726	-1.12122	-0.352973	sp|Q86XP1|DGKH_HUMAN
Xe_023048	ConA/glucAL	transition1	-0.376015	1.01482	0.960028	0.0846831	-1.45446		Laminin_G_3
Xe_013760	FAM45A	transition1	0.736855	1.383	0.390204	-0.878864	-0.92398	sp|Q8TCE6|FA45A_HUMAN
Xe_014349	MITF	transition1	0.46569	1.44458	0.484121	-0.852764	-0.902906	sp|P19532|TFE3_HUMAN	HLH
Xe_022876	Xe_022876	transition1	-0.0482199	1.04352	0.895914	-0.0111234	-1.52758
Xe_023948	DYNC1H1_8	transition1	0.484404	1.45116	0.0852261	-1.11821	-0.33577	sp|Q14204|DYHC1_HUMAN	RA1_Afadin
Xe_000958	TP63_1	transition1	1.11988	1.15723	0.375308	-0.642707	-1.24446	tr|A0A0C4DFW9|A0A0C4DFW9_HUMAN	P53
Xe_026171	Xe_026171	transition1	0.475745	1.45259	0.0866592	-1.11813	-0.33264
Xe_006430	Xe_006430	transition1	0.479121	1.44923	0.0777873	-1.12272	-0.320139
Xe_010161	RPTP_4	transition1	0.655401	0.719693	0.687619	0.0963749	-1.67013	tr|G8JL96|G8JL96_HUMAN	Y_phosphatase,FA58C,FN3,IG,I-set,Ig_3,IGc2
Xe_021623	AQP3	transition1	0.397383	0.982355	0.782985	-0.0718826	-1.60315	sp|Q96PS8|AQP10_HUMAN
Xe_009775	SLC40A1_1	transition1	0.318569	1.51107	0.301373	-0.995805	-0.579228	sp|Q9NP59|S40A1_HUMAN
Xe_010227	WDR3_2	transition1	0.503134	1.43319	0.040364	-1.14034	-0.274042	sp|Q9UNX4|WDR3_HUMAN
Xe_028468	Xe_028468	transition1	-0.0368746	1.52219	0.515898	-0.885553	-0.636258
Xe_021089	CEACAM5	transition1	0.768588	1.35949	0.416902	-0.859084	-0.962517	sp|P06731|CEAM5_HUMAN	Ig_3,IGc2,IG_like
Xe_005553	Spastic ataxia of Charlevoix_Saguenay (Sacsin)_3	transition1	0.243526	0.954471	0.834258	0.00355358	-1.6071	sp|Q9NZJ4|SACS_HUMAN	HEPN
Xe_023290	Xe_023290	transition1	0.698085	1.0167	0.670701	-0.221346	-1.56548		DUF2961
Xe_013567	Xe_013567	transition1	1.17291	1.23572	-0.108718	-1.09505	-0.474397
Xe_019285	EEF1E1	transition1	0.749651	1.4169	0.14714	-1.03734	-0.613503	sp|O43324|MCA3_HUMAN
Xe_016875	TRAF3_5	transition1	0.523718	1.40602	-0.0186789	-1.16687	-0.190107	sp|Q13114|TRAF3_HUMAN
Xe_019062	ARFGEF1_16	transition1	1.00712	1.30397	-0.055924	-1.11301	-0.444662	sp|Q9Y6D6|BIG1_HUMAN
Xe_021367	Xe_021367	transition1	0.525737	1.16646	0.709761	-0.342079	-1.46951
Xe_022302	Receptor_59	transition1	0.917207	1.34362	0.280499	-0.839779	-0.986068	sp|O43614|OX2R_HUMAN	7tm_classA_rhodopsin-like
Xe_014909	NPC2L1	transition1	-0.886815	1.09781	1.0319	0.0263975	-1.17803		E1_DerP2_DerF2
Xe_000157	Xe_000157	transition1	0.277464	1.51358	0.326492	-0.989331	-0.578955
Xe_024886	Xe_024886	transition1	0.456106	1.42933	0.0210966	-1.15273	-0.212539
Xe_010891	IFI30_1	transition1	0.469035	1.22936	0.709831	-0.409098	-1.40801	sp|P13284|GILT_HUMAN	GILT
Xe_020929	Xe_020929	transition1	0.869568	1.13594	0.553297	-0.451327	-1.42132	sp|Q9H7V2|SYNG1_HUMAN	CD225
Xe_006556	NACHT domain_2	transition1	0.952105	1.06199	0.538786	-0.394467	-1.46627	tr|A0A286YF65|A0A286YF65_HUMAN
Xe_021630	DPH2	transition1	0.134613	1.50901	0.525421	-0.844185	-0.792362	sp|Q9BQC3|DPH2_HUMAN	Diphthamide_syn
Xe_003379	CAMK1D	transition1	0.522476	1.40996	0.517692	-0.740509	-1.07223	sp|Q8IU85|KCC1D_HUMAN
Xe_006920	Xe_006920	transition1	-0.500177	1.11865	0.958315	-0.016443	-1.34496	sp|P55259|GP2_HUMAN	DUF4200
Xe_002244	Protein of unknown function (DUF1399)	transition1	0.97534	1.22816	0.415927	-0.653811	-1.23276
Xe_002816	SLC20A2	transition1	0.354368	1.45682	0.475015	-0.953865	-0.70565	sp|Q8WUM9|S20A1_HUMAN	PitA
Xe_002502	Xe_002502	transition1	0.580987	1.43207	0.0697844	-1.11973	-0.367015
Xe_013696	Xe_013696	transition1	0.521571	1.46394	0.301806	-0.996714	-0.660334	tr|M0R2U6|M0R2U6_HUMAN	BTB_POZ_KCTD-like
Xe_015005	cryptochrome_1	transition1	1.17847	1.21312	0.244197	-0.85727	-0.977311	sp|Q16526|CRY1_HUMAN	FAD_binding_7
Xe_002434	Xe_002434	transition1	0.833859	1.01979	0.611775	-0.284688	-1.53666
Xe_012764	PHB2	transition1	0.888319	1.36482	0.229043	-0.952534	-0.809844	tr|F5GY37|F5GY37_HUMAN	SPFH_prohibitin
Xe_007455	Grip	transition1	0.700525	0.898484	0.688319	-0.0951736	-1.62555	sp|Q92805|GOGA1_HUMAN	GRIP
Xe_020730	MACF1_2	transition1	0.853082	1.26587	0.466455	-0.637195	-1.24444	sp|Q03001|DYST_HUMAN	SPEC
Xe_025410	Xe_025410	transition1	0.847778	1.34631	0.36229	-0.85719	-0.969955
Xe_013197	VWA7_4	transition1	0.908713	1.16191	0.516706	-0.509766	-1.37354	sp|Q96RW7|HMCN1_HUMAN	vWFA
Xe_002073	ACSBG1	transition1	-0.375668	1.29026	0.910653	-0.269406	-1.23419	sp|Q96GR2|ACBG1_HUMAN	ACSBG_like
Xe_019259	Xe_019259	transition1	0.583122	1.46222	0.204293	-1.02529	-0.602503		SAM_1
Xe_024065	AP3M2_27	transition1	0.115677	1.53468	0.384553	-0.950177	-0.583021	sp|Q9Y2T2|AP3M1_HUMAN	AP-3_Mu3_Cterm,AP3_Mu_N
Xe_005604	SSNA1	transition1	0.592744	1.40979	0.467401	-0.79687	-1.01277	sp|O43805|SSNA1_HUMAN
Xe_021973	Xe_021973	transition1	0.16851	1.52506	0.426083	-0.918044	-0.673921
Xe_016132	Xe_016132	transition1	0.412889	1.28065	0.705947	-0.463261	-1.34989
Xe_002832	PON2_2	transition1	-0.0119815	1.51186	0.608353	-0.703608	-0.936233	tr|A0A0J9YYG4|A0A0J9YYG4_HUMAN	Arylesterase
Xe_021895	Xe_021895	transition1	0.442345	1.49331	0.262776	-1.00266	-0.608392
Xe_008105	LIPA_1	transition1	1.15042	1.19413	0.3104	-0.750269	-1.12065	tr|A0A0A0MT32|A0A0A0MT32_HUMAN
Xe_011801	Xe_011801	transition1	0.437606	1.48333	0.373136	-0.9317	-0.754148
Xe_011667	CH	transition1	0.440648	1.34309	0.636958	-0.557438	-1.26508	sp|P46939|UTRO_HUMAN	SPEC
Xe_012906	Xe_012906	transition1	0.746043	1.23934	0.567232	-0.546185	-1.32931		PH,DUF5401
Xe_014805	Xe_014805L	transition1	0.19551	0.886354	0.845107	0.0857945	-1.62324	sp|Q92820|GGH_HUMAN
Xe_007921	FAM20B	transition1	0.398921	1.48358	0.198215	-1.06805	-0.446673	sp|O75063|XYLK_HUMAN	Fam20C
Xe_019427	Xe_019427	transition1	1.17494	1.26003	0.060625	-0.969516	-0.76555
Xe_001178	PARP10_1	transition1	0.175775	1.51285	0.384766	-0.981075	-0.558837	sp|Q460N5|PAR14_HUMAN	TCCD_inducible_PARP_like
Xe_006528	protein Hydra magnipapillata_10	transition1	0.664029	1.42088	0.0662014	-1.10649	-0.424009		THAP
Xe_023420	OSI_34149	transition1	0.831645	0.975981	0.620085	-0.231635	-1.56629	sp|P06280|AGAL_HUMAN
Xe_022251	AP4B1	transition1	1.14674	1.21256	-0.172528	-1.14633	-0.329285	sp|Q9Y6B7|AP4B1_HUMAN	B2-adapt-app_C
Xe_009519	FAM111A_2	transition1	0.880075	1.37625	0.178031	-0.982902	-0.745854	sp|Q96PZ2|F111A_HUMAN	Trypsin_2
Xe_022367	FAM65B_1	transition1	0.68066	1.40893	0.257271	-1.04567	-0.615711	tr|A0A0A0MTL6|A0A0A0MTL6_HUMAN	HEAT_2
Xe_022240	CSGALNACT2_2	transition1	0.374709	1.44842	0.063795	-1.14036	-0.221369	sp|Q8N6G5|CGAT2_HUMAN	CHGN
Xe_021170	ARMC8	transition1	0.609646	1.42393	0.419008	-0.812332	-0.988685	sp|Q8IUR7|ARMC8_HUMAN
Xe_013713	GLI pathogenesis_related 2_8	transition1	1.11216	1.27943	0.147894	-0.933262	-0.84435	sp|Q9H4G4|GAPR1_HUMAN	CAP_GAPR1-like
Xe_014377	transglutaminase_2	transition1	0.965563	1.20553	0.451858	-0.617531	-1.27297	sp|P49221|TGM4_HUMAN	TGc,Transglut_N
Xe_004700	TCTN2	transition1	0.623563	1.42982	0.073479	-1.10796	-0.409566	sp|Q14165|MLEC_HUMAN	Malectin,DUF1619
Xe_009774	SHQ1	transition1	0.807479	1.37186	0.34386	-0.85405	-0.96311	sp|Q6PI26|SHQ1_HUMAN	SHQ1
Xe_021298	DNAH7_7	transition1	0.458702	1.46565	0.111429	-1.10105	-0.372015	sp|Q8WXX0|DYH7_HUMAN
Xe_012237	Xe_012237	transition1	0.967305	1.34753	0.0898243	-1.01855	-0.673529		Cadherin-like
Xe_006925	Xe_006925	transition1	0.205207	1.49103	0.179402	-1.09184	-0.28839
Xe_000092	Xe_000092	transition1	1.04446	1.16455	0.427498	-0.600428	-1.29034
Xe_014556	MOGAT2	transition1	0.906219	1.04118	0.570894	-0.345308	-1.50003	sp|Q3SYC2|MOGT2_HUMAN
Xe_002583	GLUT8	transition1	-0.822989	1.0806	1.00014	0.0520127	-1.21643	sp|Q9NY64|GTR8_HUMAN	MFS_GLUT6_8_Class3_like
Xe_005610	ATP7B_1	transition1	0.259964	1.40496	0.669	-0.61948	-1.14912	sp|P35670|ATP7B_HUMAN	P-type_ATPase_Cu-like,HMA
Xe_002758	IRF2_1	transition1	0.445224	1.2865	0.677227	-0.469504	-1.35111	tr|C9J9C5|C9J9C5_HUMAN	IRF
Xe_023624	Xe_023624	transition1	0.783999	1.38642	0.327932	-0.885788	-0.911479
Xe_023376	Xe_023376	transition1	0.381839	1.4647	0.492944	-0.859195	-0.866396		7tm_classA_rhodopsin-like
Xe_009565	Xe_009565	transition1	0.3708	1.49125	0.179391	-1.06932	-0.423656
Xe_028022	STEAP4_2	transition1	0.957489	1.32622	0.273645	-0.848806	-0.978347	tr|C9JS50|C9JS50_HUMAN
Xe_008451	N_acetylated alpha_linked acidic_3	transition1	-0.277732	1.1538	0.940326	-0.0970741	-1.40474	sp|Q9Y3Q0|NALD2_HUMAN	M28_PSMA_like,PA_GCPII_like,TFR_dimer
Xe_008364	Xe_008364	transition1	0.392258	1.42515	0.574609	-0.708426	-1.08047		PH
Xe_000582	Xe_000582	transition1	0.354811	1.40583	0.620974	-0.649972	-1.14177
Xe_009694	MAM domain containing 4_7	transition1	-0.393394	1.06065	0.972106	0.032652	-1.42778	sp|Q5VYJ5|MALR1_HUMAN	Tryp_SPc,MAM
Xe_000995	Xe_000995	transition1	0.285135	1.44871	0.59643	-0.728862	-1.02182	sp|O60494|CUBN_HUMAN	ApeC,CUB
Xe_023378	CSGALNACT2_4	transition1	0.674868	1.43181	0.315605	-0.908738	-0.849887	sp|Q8TDX6|CGAT1_HUMAN	CHGN
Xe_015846	Spastic ataxia of Charlevoix_Saguenay (Sacsin)_9	transition1	0.025617	0.9499	0.906565	0.0605709	-1.58174	sp|Q9NZJ4|SACS_HUMAN	HEPN,DnaJ
Xe_015000	SLC16A10_2	transition1	0.960557	1.07903	0.527654	-0.421676	-1.44624	sp|Q8TF71|MOT10_HUMAN	MFS_MCT_SLC16
Xe_011726	TTC27	transition1	0.448217	1.46503	0.313505	-1.0294	-0.578579	sp|Q6P3X3|TTC27_HUMAN
Xe_011914	Tellurite resistance protein TehB	transition1	1.1058	1.20167	0.342279	-0.718667	-1.16028
Xe_005594	MRPL3	transition1	1.14799	1.16845	0.326705	-0.667429	-1.21224	tr|H0Y9G6|H0Y9G6_HUMAN
Xe_011210	HUNK_1	transition1	-0.0422861	1.16521	0.888763	-0.160632	-1.45173	sp|P57058|HUNK_HUMAN
Xe_019338	Xe_019338	transition1	0.844353	1.38957	0.192422	-0.97553	-0.75466
Xe_012176	START domain	transition1	0.100251	1.32898	0.788764	-0.430735	-1.29108	sp|Q9P2P6|STAR9_HUMAN	START
Xe_013169	PROM1	transition1	0.783658	1.28811	-0.0758195	-1.22159	-0.131726	sp|O43490|PROM1_HUMAN
Xe_002763	Xe_002763	transition1	1.17546	1.23885	-0.0872043	-1.08488	-0.505264
Xe_010146	Xe_010146	transition1	0.516695	1.40292	-0.0227082	-1.17074	-0.17506
Xe_015903	CBS	transition1	0.0435992	1.42805	0.723985	-0.59461	-1.0998	sp|P0DN79|CBSL_HUMAN
Xe_015401	Filamin A, alpha_2	transition1	1.03223	1.26898	0.315853	-0.807167	-1.04849	sp|Q14315|FLNC_HUMAN	IG_FLMN,CH
Xe_004678	APEH_2	transition1	0.175831	0.977139	0.857687	-0.00289377	-1.59203	sp|P13798|ACPH_HUMAN	DAP2
Xe_017358	Xe_017358	transition1	0.773747	1.04043	0.640067	-0.285628	-1.53452		PH
Xe_009914	Rho GTPase activating protein 21	transition1	0.328958	1.49282	0.360375	-0.99034	-0.609654	tr|A0A1B0GTZ9|A0A1B0GTZ9_HUMAN	PDZ_signaling
Xe_000801	TSPAN13_2	transition1	0.785357	1.21468	0.563474	-0.530298	-1.34838	sp|Q12999|TSN31_HUMAN	Tetraspannin
Xe_005124	CAMSAP CH domain_2	transition1	0.0431191	1.00472	0.898947	-0.000530547	-1.56265	sp|Q69YQ0|CYTSA_HUMAN	CH,Smoothelin
Xe_021939	TMEM101	transition1	0.906412	1.28882	-0.143892	-1.18104	-0.223773	sp|Q96IK0|TM101_HUMAN
Xe_009903	SEMA5A	transition1	-0.0220639	1.16922	0.886062	-0.171688	-1.45245	tr|C9JKR3|C9JKR3_HUMAN	TSP1,PSI
Xe_009806	mannose receptor, C type 1_7	transition1	0.951109	1.17306	0.480866	-0.549002	-1.33878	tr|A0A2R8Y707|A0A2R8Y707_HUMAN	FA58C,SEA
Xe_004241	protein, partial Hydra magnipapillata_5	transition1	0.930175	1.33813	0.0910852	-1.07845	-0.562296
Xe_008798	SUN domain containing ossification factor	transition1	0.50541	1.42109	0.510911	-0.76431	-1.03712	tr|B4DYM4|B4DYM4_HUMAN	Sad1_UNC,EzrA
Xe_022976	Xe_022976	transition1	0.302398	1.4747	0.112433	-1.1143	-0.26472
Xe_010038	Alternative oxidase	transition1	0.356662	1.49317	0.394817	-0.940443	-0.713759		AOX
Xe_016068	WWC1	transition1	0.59718	1.18162	0.670109	-0.387864	-1.44634	sp|Q6AWC2|WWC2_HUMAN	WW,SMC_N
Xe_022728	DIRC2_2	transition1	0.250609	1.49277	0.468571	-0.919792	-0.71668	sp|Q96SL1|DIRC2_HUMAN	MFS_DIRC2
Xe_002380	Glycogenin	transition1	0.596113	0.88376	0.731608	-0.0425302	-1.63936	tr|C9JQ42|C9JQ42_HUMAN
Xe_004981	KDM2A	transition1	0.437096	1.35908	0.631546	-0.597243	-1.22314	sp|Q9Y2K7|KDM2A_HUMAN	zf-CXXC,JmjC,F-box-like
Xe_005223	Xe_005223	transition1	0.464528	1.45838	0.10489	-1.11043	-0.352225
Xe_020696	SGPL1_1	transition1	1.01269	1.29673	0.276227	-0.861366	-0.968956	sp|O95470|SGPL1_HUMAN	FMT_core_Met-tRNA-FMT_N,Formyl_trans_C
Xe_004242	protein, partial Hydra magnipapillata_6	transition1	0.621856	1.43432	0.377807	-0.857649	-0.922753
Xe_004547	Xe_004547	transition1	0.663349	1.11649	0.665599	-0.330664	-1.49605
Xe_009876	chromosome 17 open reading frame 98	transition1	0.446051	1.49295	0.262149	-1.00188	-0.61105	sp|A8MV24|CQ098_HUMAN	DUF4542
Xe_004727	ACOX3	transition1	0.987989	1.20645	0.428846	-0.626635	-1.26256	sp|O15254|ACOX3_HUMAN
Xe_023375	Xe_023375	transition1	0.183451	1.52331	0.432398	-0.908637	-0.697816	tr|E9PCM4|E9PCM4_HUMAN	7tm_classA_rhodopsin-like
Xe_014815	CWF19L2	transition1	0.679418	1.38324	0.0372063	-1.15431	-0.315996	sp|Q2TBE0|C19L2_HUMAN	CwfJ_C_1,CwfJ_C_2
Xe_028814	KLHL5_1	transition1	0.892303	1.2458	0.454573	-0.621952	-1.2624	sp|Q9Y2M5|KLH20_HUMAN	PHA03098
Xe_024216	Zic family member_2	transition1	0.450564	1.48295	0.3722	-0.920087	-0.776771	sp|Q8N9L1|ZIC4_HUMAN	COG5048
Xe_020810	PTPRF_16	transition1	0.457145	1.39744	0.566081	-0.651181	-1.16448	tr|H0Y7Z9|H0Y7Z9_HUMAN	Gal_Lectin,FN3
Xe_015449	Glycerophosphoryl diester phosphodiesterase family	transition1	-0.217891	1.25959	0.899192	-0.248537	-1.32465	tr|J3QQN7|J3QQN7_HUMAN
Xe_027322	Xe_027322	transition1	0.900425	1.34506	0.299583	-0.841553	-0.985761	sp|Q9BYG0|B3GN5_HUMAN
Xe_011707	Xe_011707	transition1	-0.0894817	1.27548	0.865649	-0.299377	-1.33543
Xe_019100	ARFGEF2_45	transition1	0.924985	1.34191	0.274707	-0.84374	-0.980665	sp|Q9Y6D5|BIG2_HUMAN
Xe_003255	GCNT1_1	transition1	0.0544415	1.53349	0.312233	-1.00314	-0.430306	sp|Q02742|GCNT1_HUMAN	Branch
Xe_009675	ELMOD3	transition1	0.922145	1.34276	0.276354	-0.861732	-0.956957	sp|Q96FG2|ELMD3_HUMAN	ELMO_CED12
Xe_015391	Xe_015391	transition1	0.387676	1.42834	0.0183439	-1.16031	-0.156382		RMtype1_S_Eco2747I-TRD2-CR2_like
Xe_012086	Xe_012086	transition1	1.17599	1.24668	-0.03329	-1.05776	-0.581046	tr|Q2MDE8|Q2MDE8_HUMAN	DUF5401
Xe_004579	Xe_004579	transition1	0.62265	1.01704	0.705729	-0.193806	-1.57482
Xe_016352	CASKIN2	transition1	0.535883	0.807168	0.762855	0.049355	-1.66402	sp|Q8WXD9|CSKI1_HUMAN	SAM
Xe_013097	Xe_013097	transition1	0.39913	1.32105	0.00925678	-1.24263	0.0574994	sp|Q9UM47|NOTC3_HUMAN	EGF,SAM_superfamily,EGF_CA
Xe_021699	EFCAB4B_1	transition1	0.257209	1.46367	0.582881	-0.752561	-0.979769	sp|Q9BSW2|EFC4B_HUMAN
Xe_002245	MALT1_1	transition1	0.920723	1.35423	0.0693608	-1.06255	-0.580505	sp|Q9UDY8|MALT1_HUMAN	GRDP-like,Peptidase_C14
Xe_011947	PC	transition1	0.747984	1.38364	0.170658	-1.09469	-0.517469	sp|P11498|PYC_HUMAN	PRK12999
Xe_022523	CCDC150_2	transition1	0.211789	1.52971	0.38223	-0.931151	-0.66292
Xe_020314	Xe_020314	transition1	0.334648	1.47121	0.0659499	-1.12008	-0.246678
Xe_012953	Xe_012953	transition1	0.77726	1.30862	0.472146	-0.664216	-1.20668
Xe_008827	RFWD2_1	transition1	-0.176129	1.30188	0.873187	-0.317411	-1.28737	sp|Q8NHY2|COP1_HUMAN	RING-HC_COP1
Xe_012148	Avidin family_1	transition1	1.05613	1.29633	0.20948	-0.859673	-0.95899		Avidin
Xe_020711	Xe_020711	transition1	1.06047	1.26654	-0.107517	-1.13406	-0.382954
Xe_011325	NUS1	transition1	1.03705	1.16576	0.430178	-0.595332	-1.29515	sp|Q96E22|NGBR_HUMAN
Xe_000090	Xe_000090	transition1	0.405105	1.47851	0.10692	-1.0965	-0.354095
Xe_009729	HIBADH	transition1	0.843115	1.3151	0.420605	-0.736436	-1.12941	sp|P31937|3HIDH_HUMAN	Collagen
Xe_016315	TTYH3	transition1	0.19424	1.15765	0.828726	-0.215365	-1.48707	sp|Q9C0H2|TTYH3_HUMAN
Xe_027778	TRPA1_30	transition1	1.16111	1.26955	0.0676625	-0.954272	-0.790515	sp|O75762|TRPA1_HUMAN	ANKYR,Ank_2,Ion_trans
Xe_004972	GUSB_1	transition1	0.433321	1.3206	0.667133	-0.530475	-1.2913	sp|P08236|BGLR_HUMAN
Xe_018585	Xe_018585	transition1	0.221321	1.51429	0.239614	-1.04393	-0.420628
Xe_028835	Thrombospondin type 1 domain_20	transition1	0.382759	1.42753	0.572608	-0.693504	-1.0953	sp|Q9HCB6|SPON1_HUMAN	TSP1
Xe_006828	SLC22A13_3	transition1	1.10208	1.2755	0.195337	-0.857999	-0.961246	sp|Q9Y226|S22AD_HUMAN
Xe_015672	PION	transition1	0.262421	1.2019	0.794294	-0.293084	-1.45191	sp|A4D1B5|GSAP_HUMAN
Xe_012365	Xe_012365	transition1	0.712475	1.39928	0.377014	-0.86292	-0.937973	sp|Q86UP2|KTN1_HUMAN
Xe_007728	Xe_007728	transition1	0.998989	1.32327	0.218815	-0.873847	-0.936404
Xe_007390	Xe_007390	transition1	0.285153	1.51187	0.418622	-0.898534	-0.756271
Xe_023245	PPFIA2	transition1	0.533896	1.30282	0.629071	-0.539075	-1.3037	tr|G3V200|G3V200_HUMAN	SAM_liprin-alpha1,2,3,4_repeat1,SAM_liprin-alpha1,2,3,4_repeat2
Xe_009753	Zinc finger, NFX1_type containing 1_3	transition1	0.459534	1.41608	0.540378	-0.691497	-1.11631	sp|Q9P2E3|ZNFX1_HUMAN	SF1_C_Upf1,EEXXEc_NFX1,NF-X1-zinc-finger
Xe_022561	DNAH7_9	transition1	1.01688	1.32404	0.180356	-0.90631	-0.883037	sp|Q9UNX4|WDR3_HUMAN
Xe_020690	Xe_020690	transition1	0.210036	1.48875	0.144222	-1.10016	-0.257422		DUF5401
Xe_010264	Xe_010264	transition1	0.602998	1.29985	0.586186	-0.553212	-1.30072
Xe_021879	PTPN14	transition1	0.151462	0.970622	0.876448	0.0052981	-1.59189	sp|Q16825|PTN21_HUMAN	PTPc,B41,PIN_LabA-like,FN3
Xe_012582	PHOX2B	transition1	0.374748	1.21432	0.748864	-0.346768	-1.4382	sp|Q9NZR4|VSX1_HUMAN	Homeobox
Xe_014288	DDX60_4	transition1	1.01349	1.1089	0.478117	-0.489133	-1.3916	sp|Q8IY21|DDX60_HUMAN	DEXHc_DDX60
Xe_002877	C10ORF35	transition1	0.775492	1.23285	0.548019	-0.543277	-1.33404	sp|Q96D05|F241B_HUMAN	DUF4605
Xe_012580	HPS3_2	transition1	0.233791	1.47131	0.132511	-1.11941	-0.2228
Xe_027528	solute carrier family 15, member_5	transition1	1.12707	1.22734	0.269084	-0.76604	-1.09378	sp|Q8N697|S15A4_HUMAN	MFS_SLC15A3_4
Xe_019754	Xe_019754	transition1	0.866447	1.18932	0.519131	-0.520935	-1.36077
Xe_015596	SLC2A8_3	transition1	-0.0600311	1.30484	0.845234	-0.347227	-1.30839	sp|Q9NY64|GTR8_HUMAN	MFS_GLUT6_8_Class3_like
Xe_027831	SET domain_2	transition1	1.05625	1.1468	0.421184	-0.567482	-1.3198	tr|B7WNX0|B7WNX0_HUMAN	SET
Xe_011953	MEIS2	transition1	0.483156	1.39538	0.562107	-0.680457	-1.13803	tr|H0YNY8|H0YNY8_HUMAN	Meis_PKNOX_N,Homeobox_KN
Xe_005552	Spastic ataxia of Charlevoix_Saguenay (Sacsin)_2	transition1	0.549631	1.46	0.363148	-0.901055	-0.836596	sp|Q9NZJ4|SACS_HUMAN
Xe_019252	Xe_019252L	transition1	0.291387	1.40395	0.640767	-0.589432	-1.19103	sp|Q9NPC4|A4GAT_HUMAN
Xe_023513	CD151 molecule (Raph blood group)_3	transition1	0.374197	1.33941	0.679208	-0.53863	-1.26887	sp|O75954|TSN9_HUMAN	Tetraspannin
Xe_002144	PH domain_1	transition1	1.00204	1.27803	0.327265	-0.779198	-1.08195	tr|B5MC86|B5MC86_HUMAN	PH,NT-C2
Xe_021914	B3GNT1	transition1	-0.0997945	1.17176	0.917653	-0.163261	-1.43529	sp|O43505|B4GA1_HUMAN	Glyco_transf_49
Xe_020348	SLC6A15_2	transition1	0.829656	1.35034	0.373133	-0.827927	-1.00743	sp|Q9H2J7|S6A15_HUMAN
Xe_002906	RRNAD1	transition1	-0.0790295	1.43881	0.743001	-0.553323	-1.09819	sp|Q96FB5|RRNAD_HUMAN
Xe_019410	Xe_019410	transition1	-0.17793	1.52272	0.635956	-0.689273	-0.876695
Xe_012908	VPS13D_1	transition1	0.945691	1.30604	0.336749	-0.796537	-1.05685	sp|Q5THJ4|VP13D_HUMAN
Xe_028934	Inherit from COG: Retrotransposon protein_2	transition1	0.155654	1.51671	0.512351	-0.812706	-0.847219		DNA_BRE_C
Xe_004478	LIM domain_1	transition1	0.274305	1.44669	0.0075022	-1.14796	-0.112467	sp|P48742|LHX1_HUMAN	Homeobox,LIM1_Lhx1_Lhx5
Xe_013277	Xe_013277	transition1	0.0599559	1.53284	0.510913	-0.822429	-0.788785
Xe_013014	Xe_013014	transition1	1.03013	1.30791	0.216697	-0.86259	-0.954447
Xe_012697	SH2_1	transition1	0.131733	1.53736	0.414198	-0.911623	-0.664254	sp|Q6ZV89|SH2D5_HUMAN
Xe_010566	SPAG17_15	transition1	-0.14664	1.53229	0.604113	-0.72332	-0.842479	sp|Q6Q759|SPG17_HUMAN
Xe_005431	VWA5A_1	transition1	0.464785	1.43785	0.121371	-1.13311	-0.311695	sp|O00534|VMA5A_HUMAN
Xe_029163	MULE transposase domain_9	transition1	0.474966	1.46227	0.440666	-0.821385	-0.942176
Xe_011772	SPATA7	transition1	0.978916	1.34816	0.117188	-0.977153	-0.752284	tr|H0YJ48|H0YJ48_HUMAN
Xe_028855	Tctex_1 family_3	transition1	0.623322	1.34405	0.53929	-0.650967	-1.20129	sp|Q8N7M0|TC1D1_HUMAN	Tctex-1
Xe_006668	Xe_006668	transition1	0.603109	1.38245	0.494239	-0.693587	-1.14403
Xe_013125	Xe_013125	transition1	0.156821	1.53633	0.425563	-0.889254	-0.715394
Xe_019141	CC2D1B_4	transition1	-0.0463342	1.54307	0.351581	-0.972937	-0.438826	sp|Q5T0F9|C2D1B_HUMAN
Xe_001391	Xe_001391	transition1	-0.172906	1.53149	0.613185	-0.715101	-0.841162
Xe_015591	protein Hydra magnipapillata_43	transition1	0.135203	0.94342	0.876816	0.0399729	-1.60027		BCCT,PLAC8
Xe_012095	DAAM2_1	transition1	0.834429	1.37148	0.108411	-1.08324	-0.538636	sp|Q9Y4D1|DAAM1_HUMAN	FH2,Drf_FH3,Mnd1
Xe_015444	SPICT	transition1	1.16192	1.25243	0.145371	-0.927442	-0.855205	sp|Q8N8Q9|NIPA2_HUMAN	Mg_trans_NIPA
Xe_016376	Xe_016376	transition1	-0.0174661	1.53629	0.495957	-0.869166	-0.672523	tr|E9PGC8|E9PGC8_HUMAN
Xe_005005	Phytochelatin synthase	transition1	0.0373897	1.4934	0.62319	-0.730226	-0.922876		Phytochelatin
Xe_020303	protein tyrosine phosphatase receptor type_8	transition1	0.920961	1.3684	0.163204	-0.955377	-0.791543	tr|H0Y7Z9|H0Y7Z9_HUMAN	FN3
Xe_004251	TRPC7_1	transition1	0.921888	1.36808	0.162538	-0.955738	-0.790944	sp|Q9UL62|TRPC5_HUMAN
Xe_025898	Xe_025898	transition1	0.918021	1.36904	0.168767	-0.951322	-0.798949
Xe_000596	AAA_4	transition1	-0.152768	1.45301	0.198709	-1.09389	-0.0312613	sp|Q63HN8|RN213_HUMAN	AAA
Xe_028940	TYROSINASE_9	transition1	0.920731	1.36973	0.143834	-0.972664	-0.758496
Xe_019824	Xe_019824	transition1	1.03163	1.30137	-0.0237195	-1.09406	-0.501678
Xe_027961	Xe_027961	transition1	0.427804	1.05441	0.776626	-0.167901	-1.56424
Xe_004295	Xe_004295	transition1	0.678736	1.44216	0.268126	-0.930946	-0.805363
Xe_003199	Xe_003199	transition1	0.29145	1.52334	0.370799	-0.916294	-0.720072	tr|A0A087WY64|A0A087WY64_HUMAN
Xe_019462	Xe_019462	transition1	0.338322	1.43876	-0.00676935	-1.15339	-0.129674
Xe_014503	Xe_014503	transition1	-0.151282	1.55774	0.376339	-0.934618	-0.451854		GST_C_3
Xe_011255	PEX16	transition1	0.216727	1.51931	0.41078	-0.928611	-0.675881	sp|Q9Y5Y5|PEX16_HUMAN	Pex16
Xe_008396	Xe_008396	transition1	-0.216336	1.52174	0.579309	-0.824337	-0.639767
Xe_009792	Xe_009792L	transition1	0.423319	1.42001	0.120726	-1.15946	-0.232343	sp|Q7Z429|LFG1_HUMAN	LFG_like
Xe_023696	Xe_023696	transition1	-0.215765	1.53249	0.620444	-0.709859	-0.826091
Xe_024511	protein Hydra magnipapillata_79	transition1	-0.215765	1.53249	0.620444	-0.709859	-0.826091
Xe_010417	REV3L_1	transition1	0.997851	1.34037	0.0696527	-1.00991	-0.685282	sp|O60673|REV3L_HUMAN
Xe_002526	Xe_002526	transition1	-0.193746	1.51038	0.665025	-0.661213	-0.908453
Xe_016616	Guanylate cyclase_1	transition1	0.184002	1.36015	0.735119	-0.498152	-1.25498	sp|P16066|ANPRA_HUMAN	CYCc,HNOBA
Xe_013945	ERI1	transition1	0.901312	1.36671	0.226594	-0.903713	-0.882913	sp|Q8IV48|ERI1_HUMAN	ERI-1_3'hExo_like,SAP
Xe_000584	Xe_000584	transition1	0.687762	1.42267	0.0792132	-1.09025	-0.470006	sp|Q86T29|ZN605_HUMAN
Xe_003349	CYP46A1_6	transition1	0.136649	1.43366	0.672386	-0.587266	-1.14381	sp|Q9Y6A2|CP46A_HUMAN	p450
Xe_013903	CHMP3	transition1	0.955843	1.28299	0.363541	-0.744724	-1.12439	sp|Q9Y3E7|CHMP3_HUMAN	Snf7
Xe_001387	MRPL2	transition1	0.297763	1.50877	0.217745	-1.0464	-0.447578	sp|Q5T653|RM02_HUMAN
Xe_007939	QTRTD1	transition1	0.233617	1.41617	-0.0167144	-1.17017	-0.012455	sp|Q9H974|QTRT2_HUMAN	TGT
Xe_018010	Xe_018010	transition1	-0.120814	1.45024	0.738214	-0.549136	-1.08571
Xe_011196	GOPC	transition1	0.222684	1.41234	0.019385	-1.17426	-0.0176135	sp|Q9HD26|GOPC_HUMAN	PDZ_signaling,Filament
Xe_003454	Xe_003454	transition1	-0.284654	1.04995	0.956317	0.0258421	-1.46797
Xe_028581	NUP210_7	transition1	-0.267357	1.53457	0.62417	-0.708645	-0.799139	sp|Q5VU65|P210L_HUMAN
Xe_021468	MYL9_2	transition1	0.809219	1.06216	0.61549	-0.326882	-1.50992	sp|O14950|ML12B_HUMAN	FRQ1
Xe_001026	GLUL_2	transition1	-0.481233	1.45206	0.778912	-0.577999	-0.844179	tr|A0A2R8YDT1|A0A2R8YDT1_HUMAN
Xe_001691	MAM domain containing 4_3	transition1	-0.030941	1.51542	0.182006	-1.05977	-0.206308	sp|Q8NFP4|MDGA1_HUMAN	MAM
Xe_009507	ZNFX1_2	transition1	0.668859	0.888239	0.726035	-0.0844329	-1.6316	sp|Q9P2E3|ZNFX1_HUMAN	SF1_C_Upf1,EEXXEc_NFX1,NF-X1-zinc-finger
Xe_025954	Xe_025954	transition1	-0.0240771	1.51799	0.188306	-1.05669	-0.221026
Xe_000774	Xe_000774	transition1	-0.359294	1.22277	0.939431	-0.172844	-1.32141	tr|G3V585|G3V585_HUMAN	Ifi-6-16
Xe_021571	Xe_021571	transition1	0.455021	1.26358	0.688441	-0.441368	-1.37815
Xe_005451	Xe_005451	transition1	0.152423	1.43655	0.662646	-0.597745	-1.13717
Xe_005144	GCN1L1_1	transition1	0.233062	1.48454	0.205419	-1.09229	-0.314398	sp|Q92616|GCN1_HUMAN	HEAT_EZ,HEAT,HEAT_2
Xe_007574	STYKc_58	transition1	0.30696	1.51179	0.244689	-1.02843	-0.496055	tr|E7ETG2|E7ETG2_HUMAN	MSCRAMM_SdrC
Xe_002903	SLC35A4	transition1	-0.0343793	1.52503	0.210278	-1.0443	-0.250834	sp|Q96G79|S35A4_HUMAN
Xe_020705	copine III_2	transition1	0.577667	1.32996	0.583118	-0.606048	-1.24325	sp|O75131|CPNE3_HUMAN	C2A_Copine,C2B_Copine
Xe_002392	FNIP1	transition1	0.392533	0.924835	0.8078	-0.0188888	-1.62707	tr|D6RFH5|D6RFH5_HUMAN	FNIP_M,FNIP_N
Xe_019517	NUON_2	transition1	0.445548	1.47414	0.434528	-0.819711	-0.933911	sp|P20585|MSH3_HUMAN	ND2
Xe_015224	ECI2_25	transition1	0.65409	1.4154	0.396436	-0.801447	-1.00944	tr|F1LLU7|F1LLU7_HUMAN
Xe_005713	3_5_exonuc_1	transition1	0.945966	1.35718	0.165858	-0.949568	-0.805461	sp|Q8NHP7|EXD1_HUMAN
Xe_003436	FA58C_2	transition1	0.997284	1.34093	0.0739876	-1.00624	-0.692874	tr|A0A2R8Y707|A0A2R8Y707_HUMAN	FA58C
Xe_004857	INO80B	transition1	1.14392	1.24501	-0.0541564	-1.09818	-0.49336	sp|Q9C086|IN80B_HUMAN	zf-HIT,PAPA-1
Xe_024328	REN	transition1	0.777178	1.11718	0.610344	-0.380777	-1.47048	tr|A0A1B0GVD5|A0A1B0GVD5_HUMAN
Xe_028942	RBKS_2	transition1	0.0282489	1.02249	0.905012	-0.017769	-1.55183	sp|Q9H477|RBSK_HUMAN	ribokinase
Xe_008399	Xe_008399	transition1	0.787548	1.39944	0.235765	-0.979481	-0.748786		DUF5401
Xe_022643	Xe_022643	transition1	-0.00688386	1.55086	0.476051	-0.847582	-0.710512
Xe_002335	NUDT12_1	transition1	0.347503	1.48736	0.193831	-1.07593	-0.404768	tr|E7EM93|E7EM93_HUMAN	NPY1
Xe_018410	Xe_018410	transition1	1.15073	1.26169	0.149138	-0.88101	-0.920764		Homeobox
Xe_010176	COLFI_3	transition1	0.846874	1.33535	0.383932	-0.786923	-1.06384	sp|Q17RW2|COOA1_HUMAN	Collagen
Xe_011957	NUDT14	transition1	0.44977	1.23965	0.707503	-0.409749	-1.40381	sp|O95848|NUD14_HUMAN
Xe_006881	Xe_006881	transition1	0.14206	1.4496	0.650327	-0.618751	-1.10866		rve
Xe_016708	Xe_016708	transition1	0.215076	1.50768	0.509963	-0.783362	-0.913271
Xe_021743	A1CF	transition1	0.118884	0.904717	0.890837	0.079101	-1.61104	sp|Q9NQ94|A1CF_HUMAN
Xe_005079	TTC28	transition1	-0.0390193	1.41317	0.75945	-0.519056	-1.1529	sp|Q96AY4|TTC28_HUMAN	CHAT,TPR
Xe_025020	Xe_025020	transition1	-0.0734721	1.51888	0.1978	-1.04952	-0.205552		Dimer_Tnp_hAT
Xe_002837	HERC4_3	transition1	0.329615	1.39726	-0.0822655	-1.18147	-0.0010044	sp|Q5GLZ8|HERC4_HUMAN
Xe_022727	KCNA3_1	transition1	0.371981	1.5083	0.300844	-0.977751	-0.633936	sp|P16389|KCNA2_HUMAN	Ion_trans,BTB_POZ_KCNA6
Xe_013531	ATG13	transition1	0.311893	1.49413	0.47829	-0.823634	-0.889529	tr|J9JIF6|J9JIF6_HUMAN	ATG13
Xe_004885	SLC43A2	transition1	0.86388	1.32493	0.385187	-0.771409	-1.08542	sp|Q8N370|LAT4_HUMAN	MFS_OFA_like
Xe_013908	AP5B1	transition1	1.10007	1.27022	-0.00982218	-1.08563	-0.533394
Xe_003795	RAPGEF1	transition1	0.458986	0.959792	0.776152	-0.0735255	-1.61359	sp|Q13905|RPGF1_HUMAN	RasGEF
Xe_008535	cysteine_rich secretory protein_2	transition1	0.204107	1.46021	0.0904429	-1.13399	-0.148728		CAP_GAPR1-like,SEA
Xe_009251	Xe_009251	transition1	0.702315	1.30778	0.524339	-0.621407	-1.24542
Xe_000775	Xe_000775	transition1	0.15327	1.48424	0.592194	-0.758007	-0.932516
Xe_018040	COQ7	transition1	1.1014	1.29152	0.125835	-0.933819	-0.835819	tr|H3BP28|H3BP28_HUMAN	COQ7
Xe_012518	MAL_A8	transition1	-0.398891	1.31059	0.908574	-0.290512	-1.21068	sp|Q07837|SLC31_HUMAN
Xe_008728	Xe_008728	transition1	0.11746	1.45122	0.658008	-0.613478	-1.10611
Xe_003414	GRAMD4	transition1	0.535596	1.46953	0.224416	-1.02698	-0.589233	sp|Q6IC98|GRAM4_HUMAN
Xe_008371	Xe_008371	transition1	0.85507	1.26346	0.470551	-0.638653	-1.24379
Xe_010219	WD repeat domain 31_12	transition1	0.112588	1.44908	0.662681	-0.607759	-1.11117	tr|C9J9M8|C9J9M8_HUMAN	SIMIBI
Xe_028677	EIF2C4_7	transition1	0.467264	1.30236	0.656105	-0.502226	-1.32538	sp|Q9UKV8|AGO2_HUMAN	Piwi_ago-like,PAZ_argonaute_like,ArgoL1,ArgoN
Xe_018539	ERAL1	transition1	0.134695	1.48591	0.5991	-0.703271	-0.998597	sp|O75616|ERAL1_HUMAN
Xe_000425	NOM1	transition1	0.840298	1.35131	0.355811	-0.808362	-1.03073	sp|Q5C9Z4|NOM1_HUMAN	MIF4G,MA3
Xe_013906	LAP_2	transition1	-0.0302515	1.09	0.917908	-0.0824449	-1.50447	sp|Q8NDH3|PEPL1_HUMAN	Peptidase_M17
Xe_002119	PARP14_15	transition1	0.121078	1.44997	0.0208207	-1.13933	-0.0374719	sp|Q460N5|PAR14_HUMAN	TCCD_inducible_PARP_like
Xe_005427	PFDN4	transition1	0.384253	1.39904	0.612446	-0.643715	-1.15693	sp|Q9NQP4|PFD4_HUMAN	Prefoldin_2
Xe_012218	INTS7_2	transition1	0.988794	1.22313	-0.244492	-1.19898	-0.127415	sp|Q9NVH2|INT7_HUMAN
Xe_014249	Xe_014249	transition1	0.403145	1.07435	0.789266	-0.187129	-1.55062	sp|P49069|CAMLG_HUMAN
Xe_002735	CMC1	transition1	0.656308	1.3727	0.485483	-0.746483	-1.09323	sp|Q7Z7K0|COXM1_HUMAN	Cmc1
Xe_013242	EXOC6B	transition1	0.405467	1.47411	0.164402	-1.09019	-0.392203	sp|Q9Y2D4|EXC6B_HUMAN	Sec15
Xe_001051	GPR126_1	transition1	0.921643	1.29366	0.380371	-0.742925	-1.12562	sp|Q8IZF6|AGRG4_HUMAN	7tmB2_Adhesion,FA58C,GPS,FN3
Xe_015705	ANKMY1	transition1	0.146891	1.50715	0.242044	-1.06025	-0.346043	tr|B5MBY4|B5MBY4_HUMAN	zf-MYND
Xe_007873	Xe_007873	transition1	-0.272809	1.53277	0.630206	-0.701995	-0.806198
Xe_014150	SOX14	transition1	-0.0356981	1.55444	0.456871	-0.870071	-0.654783	sp|O95416|SOX14_HUMAN	SOX-TCF_HMG-box,SOXp
Xe_003382	DCP1	transition1	0.572381	1.45296	0.241803	-1.03128	-0.60068	sp|Q8IZD4|DCP1B_HUMAN	Dcp1
Xe_003467	ABTB1	transition1	-0.0242532	1.53349	0.550155	-0.789014	-0.803082	sp|Q969K4|ABTB1_HUMAN	BTB2_POZ_ABTB1_BPOZ1,BTB1_POZ_ABTB1_BPOZ1,BACK_ABTB1_BPOZ,Ank_2
Xe_008773	Partial alpha/beta_hydrolase lipase region	transition1	0.198504	1.44255	0.6428	-0.651055	-1.0905	sp|P07098|LIPG_HUMAN
Xe_009693	SSC5D_2	transition1	-0.529275	1.2882	0.940338	-0.240119	-1.19052	sp|Q9UGM3|DMBT1_HUMAN	SR
Xe_016198	VAMP7_2	transition1	0.871595	1.32854	-0.0246706	-1.15229	-0.349676	sp|P51809|VAMP7_HUMAN	Longin,R-SNARE_VAMP7
Xe_003289	GSTM4_1	transition1	0.143726	1.32364	0.773944	-0.425821	-1.31112	sp|P21266|GSTM3_HUMAN	GST_N_Mu
Xe_012340	CKA	transition1	0.464873	1.4466	0.483848	-0.755339	-1.03266	sp|Q13033|STRN3_HUMAN	WD40
Xe_021604	PLEKHF2	transition1	0.35722	1.49151	0.364418	-0.976181	-0.647389	sp|Q9H8W4|PKHF2_HUMAN	PH_Phafin2-like,FYVE_PKHF
Xe_006412	NLRP10_2	transition1	1.06034	1.30867	0.120717	-0.967903	-0.778889	tr|A0A0C4DFY3|A0A0C4DFY3_HUMAN
Xe_002289	IQCH	transition1	0.687422	1.36488	-0.0761661	-1.17467	-0.208893	sp|Q86VS3|IQCH_HUMAN	IQ
Xe_025335	TPR_31	transition1	1.05874	1.30024	-0.0541311	-1.07905	-0.519624	sp|Q7Z494|NPHP3_HUMAN	TPR_12,TPR_10
Xe_020382	Xe_020382	transition1	-0.123317	1.48709	0.128706	-1.07872	-0.0627219
Xe_017205	Xe_017205	transition1	0.442794	1.4655	0.459299	-0.790999	-0.975999
Xe_013793	PIGN	transition1	0.420429	1.44364	0.103713	-1.13633	-0.274579	tr|A0A1W2PQR8|A0A1W2PQR8_HUMAN	PigN,GPI_EPT_1
Xe_016039	Xe_016039	transition1	1.07498	1.12213	0.428114	-0.544986	-1.3408	sp|P18583|SON_HUMAN
Xe_013528	Xe_013528	transition1	0.320055	1.50187	0.443524	-0.859415	-0.834758		Sas10_Utp3
Xe_008081	Xe_008081	transition1	0.113698	1.50175	0.575772	-0.748488	-0.927686
Xe_011769	UBXN1	transition1	1.10835	1.28381	0.0898583	-0.99538	-0.730131	sp|Q04323|UBXN1_HUMAN	UBX_UBXN1,UBA_UBXN1
Xe_014223	Tetratricopeptide repeat	transition1	0.456246	1.40378	0.566959	-0.685934	-1.12495	tr|B4DSZ9|B4DSZ9_HUMAN	RING-H2_TTC3,DUF5401,APG6
Xe_004577	Xe_004577	transition1	0.755857	1.05918	0.640328	-0.298662	-1.52487
Xe_002810	HSPB (Heat shock 27kDa) associated protein 1	transition1	0.896099	1.37867	0.106219	-1.0102	-0.680062	sp|Q9NWT6|HIF1N_HUMAN	Cupin_8
Xe_014777	DPP7_2	transition1	0.576597	0.793659	0.760044	0.0436948	-1.6673	sp|Q9UHL4|DPP2_HUMAN
Xe_015343	SLC16A8_3	transition1	0.631095	0.855872	0.736034	-0.0344296	-1.64702	sp|Q6ZSM3|MOT12_HUMAN	MFS_MCT_SLC16
Xe_001118	MAP3K7	transition1	0.14782	1.33019	-0.116563	-1.202	0.229077	sp|O43318|M3K7_HUMAN
Xe_008006	Protein of unknown function (DUF1162)_2	transition1	-0.0523348	1.54731	0.390256	-0.944041	-0.500193	sp|Q96RL7|VP13A_HUMAN	Chorein_N
Xe_015883	PTPRT_1	transition1	1.08653	1.28837	0.0913667	-1.01713	-0.693037	tr|Q3KPI9|Q3KPI9_HUMAN	R-PTPc-LAR-1,PTPc,FN3,EGF_3,I-set,EGF_CA,CCP
Xe_024930	tripartite motif containing_12	transition1	0.135287	1.51509	0.239351	-1.05133	-0.356769	tr|A0A0J9YX34|A0A0J9YX34_HUMAN	BBOX
Xe_023288	Xe_023288	transition1	1.14131	1.27559	0.0726835	-0.972852	-0.762434
Xe_001172	Xe_001172	transition1	0.861104	1.38658	0.184253	-0.967744	-0.767771
Xe_014855	UNC80_2	transition1	-0.194884	1.54965	0.558749	-0.774506	-0.73486	sp|Q8N2C7|UNC80_HUMAN
Xe_000223	SLC2A12	transition1	0.342912	1.45962	0.540809	-0.744452	-1.01609	sp|Q8TD20|GTR12_HUMAN	MFS_GLUT10_12_Class3_like
Xe_025866	Xe_025866	transition1	0.677377	1.35952	0.474086	-0.690675	-1.16028
Xe_021858	DDHD1	transition1	0.613444	1.22411	0.637696	-0.449958	-1.39818	sp|Q8NEL9|DDHD1_HUMAN	DDHD
Xe_019609	Xe_019609	transition1	0.456379	1.46655	0.445992	-0.80268	-0.962438
Xe_004764	serine threonine_protein kinase_1	transition1	-0.119137	1.49768	0.15314	-1.06885	-0.103413
Xe_004779	protein kinase kinase kinase_1.2	transition1	-0.199524	1.42189	0.791029	-0.499123	-1.10441	tr|V9GXZ4|V9GXZ4_HUMAN
Xe_014752	WBSCR27_3	transition1	0.18019	1.42746	0.672452	-0.623448	-1.11767	sp|Q8N6F8|MET27_HUMAN	Methyltransf_25,SmtA
Xe_013922	NKX1_2	transition1	0.795712	1.40909	0.105549	-1.03684	-0.611083	sp|Q15270|NKX11_HUMAN	Homeobox
Xe_020846	cathepsin_6	transition1	-0.0843789	1.51632	0.331422	-1.01622	-0.3189	sp|O60911|CATL2_HUMAN	Peptidase_C1,DUF4419,Inhibitor_I29
Xe_000482	PTPRQ_1	transition1	0.201897	1.26962	0.784917	-0.364361	-1.38162	tr|F5GWR7|F5GWR7_HUMAN	R-PTPc-LAR-1,PTPc,I-set,FN3,fn3
Xe_003119	transporter activity_8	transition1	-0.10607	1.54922	0.465985	-0.884491	-0.591151	sp|Q9H2B2|SYT4_HUMAN	C2B_Synaptotagmin
Xe_013886	Xe_013886	transition1	0.57728	1.39727	-0.0170433	-1.1666	-0.216771
Xe_014446	BBS7	transition1	-0.357428	1.41941	0.821475	-0.472647	-1.05434	sp|Q8IWZ6|BBS7_HUMAN	BBS2_Mid
Xe_009886	NARG2_3	transition1	-0.0438893	1.51009	0.616508	-0.737911	-0.873763	sp|Q659A1|ICE2_HUMAN
Xe_004452	Xe_004452	mature	0.275704	0.703142	0.828123	0.224025	-1.66324
Xe_020781	GlcNAc_6_PL	mature	0.131139	0.839104	0.846706	0.150488	-1.62125	sp|Q9Y303|NAGA_HUMAN
Xe_028933	Xe_028933	mature	-0.0234806	0.835201	0.866933	0.194461	-1.58861
Xe_022796	NPC2	mature	-0.243237	0.892089	0.949734	0.181403	-1.53763
Xe_014108	Lamp1_L	mature	-0.201464	0.947684	0.95232	0.115145	-1.534	sp|P11279|LAMP1_HUMAN	Lamp
Xe_009691	DMBT1	mature	-0.0851399	0.771597	0.885867	0.262074	-1.58364	sp|Q9UGM3|DMBT1_HUMAN	SR,MAM,EGF_3
Xe_000857	Granulin1	mature	-0.575344	0.879235	1.00836	0.2437	-1.4302	sp|P28799|GRN_HUMAN	Granulin
Xe_007911	TSP_L	mature	0.360552	0.636329	0.761589	0.258737	-1.64226	sp|Q96RW7|HMCN1_HUMAN	TSP1
Xe_009686	CUZD1	mature	-0.367069	0.838831	0.955281	0.256632	-1.50801	sp|Q9UGM3|DMBT1_HUMAN	SR,MAM,EGF_3
Xe_004556	Xe_004556	mature	0.602201	0.601549	0.782055	0.189883	-1.69719
Xe_015593	GBA3	mature	-0.422047	0.793119	0.947654	0.308049	-1.49058	sp|Q9H227|GBA3_HUMAN	Glyco_hydro_1
Xe_015636	PGP_2_3	mature	0.511046	0.371392	0.814466	0.388452	-1.68993	sp|P08183|MDR1_HUMAN	ABC_MTABC3_MDL1_MDL2,ABC_6TM_Pgp_ABCB1_D2_like
Xe_022794	NPC2L2	mature	-0.602365	0.863019	0.992388	0.267499	-1.41872
Xe_008415	ACACA	mature	0.446432	0.737603	0.792318	0.140909	-1.67563	sp|Q13085|ACACA_HUMAN	ACC_central,AccC,Carboxyl_trans,Biotin_lipoyl
Xe_008667	Ras_related and estrogen_regulated growth inhibitor_like	mature	0.00477149	0.673832	0.898009	0.315741	-1.62348	sp|Q96A58|RERG_HUMAN
Xe_003135	protein tyrosine phosphatase receptor type_3	mature	0.374713	0.777983	0.821765	0.124818	-1.66656	sp|Q15256|PTPRR_HUMAN	PTPc
Xe_020913	MCC_1	mature	-0.0628927	0.828802	0.92621	0.197743	-1.59675	tr|D6REY2|D6REY2_HUMAN	MCC-bdg_PDZ
Xe_016541	CNFN_1	mature	0.469212	0.678375	0.780374	0.185336	-1.6824	sp|Q9NZF1|PLAC8_HUMAN	PLAC8
Xe_012250	matrix metallopeptidase_4	mature	0.620717	0.724918	0.731053	0.0958963	-1.67831	sp|P51512|MMP16_HUMAN	ZnMc_MMP,HX,PG_binding_1
Xe_000499	CREG2	mature	0.476835	0.344533	0.703396	0.433064	-1.60088	sp|O75629|CREG1_HUMAN	Pyrid_oxidase_2
Xe_014662	NEK4_1	mature	0.353832	0.827044	0.82792	0.0862419	-1.65512	sp|P51957|NEK4_HUMAN
Xe_002591	LePin	mature	-0.625435	0.72458	1.03281	0.380164	-1.438	sp|P35555|FBN1_HUMAN	CLECT,EGF_3,EGF_CA,H_lectin,KAZAL_FS
Xe_007184	PARD6B	mature	-2.14632	-0.0523122	0.644118	0.625612	0.248211	sp|Q9BYG4|PAR6G_HUMAN	PDZ_signaling
Xe_011933	TFM	mature	-0.461037	0.883569	0.984435	0.226831	-1.4709	sp|P55259|GP2_HUMAN
Xe_016463	EXOC7_9	transition2	-1.60614	-1.00888	0.212213	0.937324	0.670012	tr|A0A0A0MSB8|A0A0A0MSB8_HUMAN	Exo70
Xe_015748	Xe_015748	transition2	-1.85503	-0.787628	0.331989	0.85585	0.643762
Xe_005366	C5ORF22_2	transition2	-1.27939	-1.21722	0.189904	1.02127	0.572934	sp|Q49AR2|CE022_HUMAN
Xe_004431	CCDC42B	transition2	-2.09695	-0.459321	0.440121	0.717583	0.587765	sp|Q96M95|CCD42_HUMAN	DUF4200
Xe_013704	HSPA9_2	transition2	-0.971553	-1.35961	-0.138507	0.890421	0.885979	sp|P38646|GRP75_HUMAN	dnaK
Xe_005740	COG4	transition2	-0.697485	-1.46587	-0.0648377	1.00138	0.628039	sp|Q9H9E3|COG4_HUMAN	COG4
Xe_009581	WDR12	transition2	-1.47718	-1.09559	0.227368	0.993269	0.591951	sp|Q9GZL7|WDR12_HUMAN	WD40,NLE
Xe_005785	PTB domain (IRS_1 type)_1	transition2	-0.738502	-1.44758	-0.15328	0.951626	0.753694	sp|O60496|DOK2_HUMAN	PH
Xe_010042	KLK8_6	transition2	-1.60294	-1.01683	0.17189	0.889583	0.762677	sp|Q9Y6M0|TEST_HUMAN	Tryp_SPc,EGF_3,SEA
Xe_012016	YIF1B	transition2	-0.490518	-1.5259	-0.206957	0.905811	0.766318	sp|Q5BJH7|YIF1B_HUMAN	YIF1
Xe_003765	Xe_003765	transition2	-0.714813	-1.43997	-0.248987	0.894208	0.863247
Xe_012897	RAB10_1	transition2	-1.00061	-1.36611	-0.045509	0.905115	0.836646	sp|P61026|RAB10_HUMAN
Xe_009679	F5/8 type C domain	transition2	-2.15285	-0.259006	0.549652	0.6887	0.407485	sp|P12259|FA5_HUMAN	FA58C
Xe_005538	Xe_005538	transition2	-0.697672	-1.45472	-0.214691	0.908473	0.828025		MARVEL
Xe_028955	GCH1	transition2	-1.53709	-0.932335	0.488783	1.09291	0.180996	sp|P30793|GCH1_HUMAN	GTP_cyclohydro1
Xe_015500	TMEM147	transition2	-1.63489	-0.946521	0.389522	1.01102	0.424021	sp|Q9BVK8|TM147_HUMAN	DUF2053
Xe_008079	BCAR3	transition2	-0.821515	-1.36767	0.176235	1.12623	0.30174	sp|O75815|BCAR3_HUMAN	SH2
Xe_000484	Xe_000484	transition2	-1.0986	-1.30886	-0.0626592	0.933517	0.81445
Xe_014295	TUBGCP3	transition2	-1.76383	-0.873765	0.30102	0.90563	0.624542	sp|Q96CW5|GCP3_HUMAN	Spc97_Spc98
Xe_023531	Xe_023531	transition2	-0.681768	-1.40308	0.112181	1.13541	0.273974
Xe_018470	CCDC58	transition2	-1.76912	-0.872946	0.234103	0.859885	0.726928	sp|Q4VC31|CCD58_HUMAN	Cid2
Xe_003041	EIF3J	transition2	-0.200626	-1.57762	-0.287917	0.880388	0.714915	sp|O75822|EIF3J_HUMAN	eIF3_subunit,Phospho_p8
Xe_016418	MYO15	transition2	-0.738702	-1.43578	-0.209699	0.937209	0.794362	tr|A0A087WYA1|A0A087WYA1_HUMAN	MYSc,MyTH4,MSCRAMM_SdrC,IQ
Xe_022040	SPEG_2	transition2	0.0485955	-1.42866	0.187757	1.10438	-0.168983	sp|Q9UEE5|ST17A_HUMAN
Xe_014500	Xe_014500L	transition2	-0.566114	-1.49794	-0.173987	0.962045	0.692851	tr|J9JID4|J9JID4_HUMAN
Xe_007722	STYKc_101	transition2	-0.527189	-1.49621	0.013934	1.05788	0.428984	sp|O75460|ERN1_HUMAN
Xe_015987	CYFIP2	transition2	-1.712	-0.912528	0.33556	0.945602	0.557224	sp|Q7L576|CYFP1_HUMAN	FragX_IP
Xe_012843	MEPCE	transition2	-0.852795	-1.40961	-0.0246971	1.01713	0.626139	sp|Q7L2J0|MEPCE_HUMAN	Bin3,AdoMet_MTases
Xe_008590	PIK3AP1_1	transition2	0.0806481	-1.58737	-0.414264	0.830705	0.685823	sp|Q6ZUJ8|BCAP_HUMAN	DBB,SH3
Xe_011376	CHRNA9_3	transition2	-0.449051	-1.52167	-0.143199	1.00029	0.573479	tr|A0A1B0GVH2|A0A1B0GVH2_HUMAN	LGIC_ECD_nAChR,LGIC_TM_cation
Xe_002118	PARP14_14	transition2	-0.671808	-1.45485	-0.00134438	1.06138	0.48407	tr|B7ZL48|B7ZL48_HUMAN	TCCD_inducible_PARP_like
Xe_003568	MAGI2_2	transition2	-0.275418	-1.55232	-0.273412	0.933086	0.659175	tr|E7EWI0|E7EWI0_HUMAN	PDZ_signaling
Xe_002722	ZRANB3	transition2	-0.883053	-1.37994	0.0345054	1.07164	0.508881	sp|Q5FWF4|ZRAB3_HUMAN	DEXHc_HARP_SMARCAL1,SF2_C_SNF
Xe_002753	TBC1D2B_1	transition2	-1.26322	-1.04528	0.493189	1.16001	0.0286102	sp|Q9UPU7|TBD2B_HUMAN	TBC
Xe_018725	CCDC33	transition2	-1.2587	-1.22935	0.0555334	0.98443	0.699868	sp|Q8N5R6|CCD33_HUMAN
Xe_005340	Xe_005340	transition2	-1.2575	-1.15555	0.322186	1.12291	0.285194	tr|A0A3B3ISX9|A0A3B3ISX9_HUMAN	DSL
Xe_007584	STYKc_61	transition2	-0.538858	-1.49394	-0.268303	0.906003	0.801117	tr|E7ETG2|E7ETG2_HUMAN
Xe_018662	TMF1	transition2	-1.15543	-1.22463	0.296962	1.11415	0.315771	tr|A0A2R8Y7M0|A0A2R8Y7M0_HUMAN	TMF_TATA_bd
Xe_010928	SAP18	transition2	-0.518892	-1.51338	-0.19709	0.935916	0.72634	sp|O00422|SAP18_HUMAN	SAP18
Xe_024044	STYKc_207	transition2	-1.75736	-0.88331	0.214163	0.852666	0.751112	sp|Q76MJ5|ERN2_HUMAN
Xe_002305	Xe_002305	transition2	-0.0377683	-1.57993	-0.406626	0.813365	0.772081
Xe_012319	MYL12B	transition2	-0.043229	-1.55634	0.115642	1.03811	0.1471	sp|P24844|MYL9_HUMAN	FRQ1
Xe_003802	RHOC_1	transition2	-0.691572	-1.44796	-0.041351	1.05376	0.52344	sp|P08134|RHOC_HUMAN	Rho
Xe_003249	SLC25A3	transition2	-0.19594	-1.59397	-0.202352	0.907207	0.642367	sp|Q00325|MPCP_HUMAN	Mito_carr
Xe_022163	Xe_022163	transition2	-0.763622	-1.43077	-0.195651	0.932981	0.802485	sp|O60242|AGRB3_HUMAN	GPS,GAIN,SEA
Xe_024938	SLC39A6	transition2	-1.40283	-1.14375	0.156354	0.996345	0.630709	sp|Q9ULF5|S39AA_HUMAN	Zip
Xe_010652	Xe_010652	transition2	-1.28271	-1.22328	0.0498959	0.94281	0.767268	sp|Q7Z494|NPHP3_HUMAN	TPR
Xe_023108	synthase_3	transition2	-0.539112	-1.49089	-0.138538	1.02127	0.569612
Xe_008193	SIGMAR1	transition2	-0.759517	-1.43645	-0.0165116	1.03881	0.5602	sp|Q99720|SGMR1_HUMAN	ERG2_Sigma1R
Xe_019746	VWF_7	transition2	-0.393257	-1.53244	-0.296772	0.875845	0.803534	tr|A0A087WXI2|A0A087WXI2_HUMAN	VWD,TIL,C8,EGF_3,EGF_CA
Xe_008621	7 transmembrane receptor (rhodopsin family)_5	transition2	-0.493845	-1.50867	-0.236362	0.941219	0.721901	sp|Q92847|GHSR_HUMAN	7tm_classA_rhodopsin-like
Xe_014076	Xe_014076	transition2	-0.409563	-1.44568	0.133511	1.13661	0.129163
Xe_002829	2'_5'_oligoadenylate_1	transition2	0.156116	-1.47307	-0.00912597	1.08323	-0.04878	tr|F8VXY3|F8VXY3_HUMAN
Xe_025175	FANK1_11	transition2	-1.26302	-1.16371	0.30112	1.11395	0.321118
Xe_021696	FICD	transition2	-1.92368	-0.675054	0.456626	0.893225	0.451958	sp|Q9BVA6|FICD_HUMAN	COG3177
Xe_026239	AGGF1	transition2	-0.294571	-1.55078	-0.21647	0.967923	0.590251	sp|Q8N302|AGGF1_HUMAN	G-patch,FHA
Xe_015993	ARFIP1	transition2	-0.26546	-1.55925	-0.241318	0.94376	0.626734	sp|P53367|ARFP1_HUMAN	BAR_Arfaptin
Xe_002855	von Willebrand factor type A domain_6	transition2	-1.95128	-0.676205	0.343283	0.803628	0.655751	sp|P12111|CO6A3_HUMAN	vWFA_subfamily_ECM
Xe_015030	Major Facilitator Superfamily_4.2	transition2	-1.73741	-0.853661	0.405987	0.990304	0.413985		MFS_MFSD8
Xe_013432	Xe_013432	transition2	-1.27386	-0.998697	0.543957	1.16267	-0.044703
Xe_017515	MYH11_1	transition2	-0.525769	-1.51377	-0.175028	0.947537	0.70275	tr|Q5BKV1|Q5BKV1_HUMAN	Myosin_N
Xe_027499	Xe_027499	transition2	0.0301276	-1.53066	0.0172846	1.05887	0.105482
Xe_011028	Xe_011028	transition2	-1.40598	-1.05883	0.425246	1.09554	0.258144
Xe_007747	STYKc_107	transition2	-0.133514	-1.15845	0.36442	1.19744	-0.550378	tr|E7ETG2|E7ETG2_HUMAN	CARD
Xe_012741	DTNA_1	transition2	-0.85412	-1.36871	0.177124	1.11149	0.34243	tr|E9PEY4|E9PEY4_HUMAN	EFh_DTN
Xe_000687	ANKRD13C	transition2	-0.40897	-1.53677	-0.15454	0.980781	0.595491	sp|Q8N6S4|AN13C_HUMAN	GPCR_chapero_1,Ank_2
Xe_008416	Xe_008416	transition2	-0.173025	-1.56048	-0.114654	1.01798	0.396455	tr|A0A3B3ISX9|A0A3B3ISX9_HUMAN
Xe_018030	RRS1_1	transition2	-1.11215	-1.30101	0.0691103	1.02395	0.618157	sp|Q15050|RRS1_HUMAN	RRS1
Xe_005225	AFG3L2	transition2	-1.7081	-0.928917	0.211471	0.875312	0.737112	sp|Q9Y4W6|AFG32_HUMAN	Ank_2,FtsH_ext
Xe_024373	SBF2_12	transition2	-1.44692	-1.02285	0.422109	1.10184	0.24176	sp|O95248|MTMR5_HUMAN	PTP-MTMR5-like
Xe_016527	Sugar (and other) transporter_9	transition2	-1.11851	-1.28946	-0.109756	0.907442	0.869922	sp|Q9H015|S22A4_HUMAN
Xe_014860	MUC4_4	transition2	-0.634524	-1.47143	-0.209053	0.946458	0.751147	tr|A0A0G2JQC1|A0A0G2JQC1_HUMAN	EGF_CA,cEGF,FXa_inhibition
Xe_025938	Conserved hypothetical protein_5.2	transition2	-0.687271	-1.44051	-0.284153	0.8843	0.880102
Xe_003351	NCF2	transition2	-1.02321	-1.34808	-0.0357021	0.962265	0.751868	sp|P19878|NCF2_HUMAN	SH3
Xe_002761	CRIP1	transition2	-0.0459089	-1.57841	-0.407499	0.813236	0.776423	sp|P50238|CRIP1_HUMAN	LIM_TLP_like
Xe_012536	RAD51_1	transition2	-0.783352	-1.42391	-0.212699	0.888388	0.877032	sp|Q06609|RAD51_HUMAN	recomb_RAD51
Xe_011702	Spectrin repeat_3	transition2	-0.560601	-1.49237	-0.128608	1.00952	0.594386	sp|P46939|UTRO_HUMAN	SPEC
Xe_023253	CYB5R2	transition2	-1.22111	-1.24857	-0.0408049	0.889828	0.876795	sp|Q9UHQ9|NB5R1_HUMAN
Xe_014856	MUC4_1	transition2	-0.202115	-1.51541	0.0452488	1.08522	0.186765	tr|A0A0G2JNL3|A0A0G2JNL3_HUMAN	FXa_inhibition,VWD,EGF_CA,cEGF
Xe_024046	TROVE2_32	transition2	-1.09772	-1.24788	0.237164	1.12964	0.317216	sp|P10155|RO60_HUMAN	TROVE,TPR_12
Xe_027596	Xe_027596	transition2	0.37945	-1.57268	-0.0384139	0.956438	0.0931553
Xe_018498	P4HB	post-endosymbiotic	-0.705592	-0.79254	-0.834559	0.0760206	1.63449	sp|P07237|PDIA1_HUMAN		Jang, I., A. Pottekat, J. Poothong, J. Yong, J. Lagunas-Acosta, A. Charbono, Z. Chen, D. L. Scheuner, M. Liu, P. Itkin-Ansari, P. Arvan and R. J. Kaufman (2019). "PDIA1/P4HB is required for efficient proinsulin maturation and ss cell health in response to diet induced obesity." Elife 8.
Xe_022143	PRDX5	post-endosymbiotic	-0.317673	-1.31926	-0.692832	0.445294	1.34384	sp|P30044|PRDX5_HUMAN	PRX5_like	Walbrecq, G., B. Wang, S. Becker, A. Hannotiau, M. Fransen and B. Knoops (2015). "Antioxidant cytoprotection by peroxisomal peroxiredoxin-5." Free Radic Biol Med 84: 215-226.
Xe_007507	PRDX6	post-endosymbiotic	-0.249095	-1.03565	-0.920759	0.14632	1.54538	sp|P30041|PRDX6_HUMAN	PRX_1cys	Fisher, A. B. (2019). "Antioxidants Special Issue: Peroxiredoxin 6 as a Unique Member of the Peroxiredoxin Family." Antioxidants (Basel) 8(4).
Xe_014247	NNT	post-endosymbiotic	-0.839579	-0.995769	-0.65092	0.283552	1.54091	sp|Q13423|NNTM_HUMAN	PNTB,LacZ	Lopert, P. and M. Patel (2014). "Nicotinamide nucleotide transhydrogenase (Nnt) links the substrate requirement in brain mitochondria for hydrogen peroxide removal to the thioredoxin/peroxiredoxin (Trx/Prx) system." J Biol Chem 289(22): 15611-15620.
Xe_014488	GSR	post-endosymbiotic	-0.911314	-0.572591	-0.717159	-0.0744566	1.67444	sp|P00390|GSHR_HUMAN	Couto, N., J. Wood and J. Barber (2016). "The role of glutathione reductase and related enzymes on cellular redox homoeostasis network." Free Radic Biol Med 95: 27-42.
Xe_013607	NHLRC2	post-endosymbiotic	0.128692	-0.811747	-1.06967	-0.160717	1.57378	sp|Q8NBF2|NHLC2_HUMAN		Nishi, K., Y. Iwaihara, T. Tsunoda, K. Doi, T. Sakata, S. Shirasawa and S. Ishikura (2017). "ROS-induced cleavage of NHLRC2 by caspase-8 leads to apoptotic cell death in the HCT116 human colon cancer cell line." Cell Death Dis 8(12): 3218.
Xe_000946	TXN	post-endosymbiotic	0.154521	-0.834535	-1.09903	-0.127194	1.55329	sp|P10599|THIO_HUMAN	TRX_family	Deroo, B. J., S. C. Hewitt, S. D. Peddada and K. S. Korach (2004). "Estradiol regulates the thioredoxin antioxidant system in the mouse uterus." Endocrinology 145(12): 5485-5492.
Xe_000817	PRDX1_1	post-endosymbiotic	-0.0436029	-1.49986	-0.597805	0.615148	1.06998	sp|Q06830|PRDX1_HUMAN	PRX_Typ2cys	Ding, C., X. Fan and G. Wu (2017). "Peroxiredoxin 1 - an antioxidant enzyme in cancer." J Cell Mol Med 21(1): 193-202.
Xe_013738	TXNDC12_5	post-endosymbiotic	0.0933444	-0.862143	-1.01512	-0.13369	1.57881	sp|O95881|TXD12_HUMAN		Wei, J., H. Ji, M. Guo and Q. Qin (2012). "Isolation and characterization of a thioredoxin domain-containing protein 12 from orange-spotted grouper, Epinephelus coioides." Fish Shellfish Immunol 33(3): 667-673.
Xe_023324	EGFL7_3	post-endosymbiotic	-0.846503	-0.655969	-0.881566	0.0702341	1.623	tr|Q4G0W3|Q4G0W3_HUMAN	VWA
Xe_011079	Zinc finger protein_6	post-endosymbiotic	-0.58156	-0.54126	-0.818072	-0.232135	1.70075
Xe_010157	CUZD1_5	post-endosymbiotic	-0.688164	-0.653456	-0.863702	-0.0521336	1.67047	sp|Q9UGM3|DMBT1_HUMAN	SR,EGF_3
Xe_020765	IGc2_1	post-endosymbiotic	-0.607556	-0.587831	-0.815157	-0.183435	1.69794	sp|Q14982|OPCM_HUMAN	I-set,IG_like
Xe_018334	CSTA_2	post-endosymbiotic	-0.962181	-0.687665	-0.778923	0.111245	1.61359	sp|P04080|CYTB_HUMAN	Cystatin
Xe_025452	Xe_025452	post-endosymbiotic	-0.566136	-0.533792	-0.828574	-0.240515	1.70071
Xe_018760	SCUBE2_3	post-endosymbiotic	-0.606695	-0.599606	-0.810039	-0.176728	1.6973	sp|Q8IWY4|SCUB1_HUMAN
Xe_024050	RNASEL_4	post-endosymbiotic	-0.589503	-0.714407	-0.808092	-0.0873918	1.68225	sp|Q05823|RN5A_HUMAN
Xe_003774	Xe_003774	post-endosymbiotic	-0.608566	-0.499269	-0.823596	-0.248731	1.70108
Xe_013753	Lipoxygenase_4	post-endosymbiotic	-0.690249	-0.692928	-0.915116	0.0237118	1.64167	sp|P09917|LOX5_HUMAN	Lipoxygenase
Xe_017513	Xe_017513	post-endosymbiotic	-0.655559	-0.732759	-0.860453	0.000785182	1.65735
Xe_018962	WD repeat domain 31_48	post-endosymbiotic	-0.763125	-0.726809	-0.828578	0.0424201	1.64613	sp|Q86Y13|DZIP3_HUMAN	AAA_16
Xe_020128	IG_like_1	post-endosymbiotic	-0.672528	-0.563362	-0.790842	-0.181776	1.69826	tr|H0Y7Z9|H0Y7Z9_HUMAN	FN3
Xe_023563	ECTC_1	post-endosymbiotic	-0.679045	-0.777112	-0.862902	0.0628075	1.63634	sp|Q7Z6L1|TCPR1_HUMAN	TECPR,Hyd_WA
Xe_012869	HML_2	post-endosymbiotic	-0.482365	-1.0029	-0.859196	0.19457	1.56109	tr|A0A2R8Y707|A0A2R8Y707_HUMAN	FA58C,PH
Xe_012858	Xe_012858	post-endosymbiotic	-0.705539	-0.631278	-0.912531	-0.0268361	1.65486	tr|A0A0A0MRN5|A0A0A0MRN5_HUMAN
Xe_022750	Xe_022750	post-endosymbiotic	-0.674252	-0.563519	-0.786679	-0.182772	1.69837		STELLO
Xe_014985	Xe_014985	post-endosymbiotic	-0.633468	-0.478672	-0.797973	-0.263914	1.7012
Xe_007190	TF_2	post-endosymbiotic	-0.620228	-0.736036	-0.872762	-0.00927928	1.65868	sp|P08582|TRFM_HUMAN	PBP2_transferrin
Xe_017514	Xe_017514	post-endosymbiotic	-0.892183	-0.643353	-0.8229	0.0469457	1.63548
Xe_004227	CNTN6_1	post-endosymbiotic	-0.577385	-0.938245	-0.827318	0.15081	1.59575	sp|Q9UQ52|CNTN6_HUMAN	Ig_3,IGc2,FN3
Xe_027769	SSPO_8	post-endosymbiotic	-0.660087	-0.752248	-0.923596	0.0702135	1.62551	sp|P04275|VWF_HUMAN	VWD,C8,TIL
Xe_003141	tyrosinase_2	post-endosymbiotic	-0.809788	-0.865656	-0.774076	0.187612	1.59108		Tyrosinase
Xe_018248	Xe_018248	post-endosymbiotic	-0.580234	-1.13585	-0.729907	0.34788	1.47783
Xe_014937	repeat_containing protein	post-endosymbiotic	-0.692939	-0.560218	-0.775406	-0.181057	1.69804	tr|A0A087WW06|A0A087WW06_HUMAN	CHAT,TPR_12
Xe_014291	amine oxidase_3	post-endosymbiotic	-0.65343	-0.619674	-0.891021	-0.085231	1.67436	sp|Q96RQ9|OXLA_HUMAN	Amino_oxidase,FadH2
Xe_006301	RNH1_6	post-endosymbiotic	-0.568964	-0.616566	-0.828979	-0.172304	1.69561	sp|P59046|NAL12_HUMAN	NACHT
Xe_009799	mannose receptor, C type 1_2	post-endosymbiotic	-1.01752	-0.420298	-0.780092	-0.0859244	1.64204	sp|P49754|VPS41_HUMAN	FA58C,CLECT,Clathrin,Gal_Lectin,SEA,Laminin_G_3
Xe_003194	Xe_003194	post-endosymbiotic	-0.650855	-0.493416	-0.79299	-0.246509	1.70112
Xe_004029	PLA2G4A_6	post-endosymbiotic	-0.740255	-0.731159	-0.867494	0.0598066	1.636	sp|P47712|PA24A_HUMAN
Xe_022596	Xe_022596	post-endosymbiotic	-0.576953	-0.541751	-0.88871	-0.196127	1.69258
Xe_013752	Lipoxygenase_3	post-endosymbiotic	-0.909271	-0.711322	-0.772301	0.0901381	1.62749		Lipoxygenase
Xe_012304	PPP3R1	post-endosymbiotic	-0.678174	-0.579347	-0.780264	-0.170965	1.69734	sp|P63098|CANB1_HUMAN	FRQ1
Xe_000268	TDH	post-endosymbiotic	-0.591284	-0.518786	-0.814983	-0.24628	1.70128	sp|Q8IZJ6|TDH_HUMAN
Xe_019331	Xe_019331	post-endosymbiotic	-0.691117	-0.57474	-0.840331	-0.134619	1.68855
Xe_027493	SPINT2	post-endosymbiotic	-0.392234	-0.717094	-1.01475	-0.0571402	1.64164	sp|Q06481|APLP2_HUMAN	KU
Xe_012709	EPH receptor A2_1	post-endosymbiotic	-0.610292	-0.530149	-0.80986	-0.230597	1.70104	sp|P54764|EPHA4_HUMAN
Xe_005315	KIAA1239	post-endosymbiotic	-0.741979	-0.556671	-0.824051	-0.129711	1.68676	sp|Q9ULI1|NWD2_HUMAN
Xe_022597	Xe_022597	post-endosymbiotic	-0.488559	-0.752839	-0.894548	-0.0545532	1.66425
Xe_003804	RHOB	post-endosymbiotic	-0.974999	-0.888051	-0.671668	0.270539	1.54878	sp|P61586|RHOA_HUMAN	RHO
Xe_018848	WD repeat domain 31_30	post-endosymbiotic	-0.805838	-0.488925	-0.840197	-0.135338	1.67661	tr|C9J9M8|C9J9M8_HUMAN	WD40,SIMIBI
Xe_023565	Xe_023565	post-endosymbiotic	-0.724744	-0.439955	-0.959632	-0.141228	1.65438	sp|Q7Z6L1|TCPR1_HUMAN	TECPR,Hyd_WA
Xe_027761	Xe_027761	post-endosymbiotic	-0.847917	-0.71784	-0.806784	0.0769125	1.63278
Xe_013920	HOX	post-endosymbiotic	-0.655144	-0.67901	-0.905047	-0.0198067	1.65683	sp|A6NHT5|HMX3_HUMAN	Homeobox
Xe_009228	amine oxidase_1	post-endosymbiotic	-0.41131	-0.560353	-0.924665	-0.243818	1.68989	sp|Q96RQ9|OXLA_HUMAN
Xe_019005	WD repeat domain 31_59	post-endosymbiotic	-0.384475	-0.596662	-0.922835	-0.228167	1.68741	sp|Q9ULJ7|ANR50_HUMAN	WD40
Xe_006303	Multicopper oxidase_4	post-endosymbiotic	-0.61508	-0.734736	-0.925538	0.0245054	1.64076
Xe_023316	Xe_023316	post-endosymbiotic	-0.648673	-0.865385	-0.849475	0.129372	1.6096
Xe_002085	THBS3_2	post-endosymbiotic	-0.613886	-1.03281	-0.755205	0.241821	1.55096	tr|E7ES19|E7ES19_HUMAN	TSP_3,EGF_CA,EGF_3
Xe_006035	Xe_006035	post-endosymbiotic	-0.547966	-0.432967	-0.840709	-0.318877	1.69879	sp|Q92847|GHSR_HUMAN	7tm_classA_rhodopsin-like
Xe_021070	Xe_021070	post-endosymbiotic	-0.645236	-0.440085	-0.798404	-0.286489	1.70012
Xe_019066	NLRC4_32	post-endosymbiotic	-0.6766	-0.671768	-0.792402	-0.0867661	1.68494	tr|C9J9M8|C9J9M8_HUMAN
Xe_014471	Xe_014471	post-endosymbiotic	-0.613024	-0.693038	-0.945023	-0.00330469	1.64592
Xe_025929	Xe_025929	post-endosymbiotic	-0.745509	-0.497185	-0.75555	-0.212295	1.69791	sp|Q8IVV2|LOXH1_HUMAN
Xe_003773	Xe_003773	post-endosymbiotic	-0.725655	-0.684787	-0.825847	-0.0249892	1.66751
Xe_001036	Xe_001036L	post-endosymbiotic	-0.627695	-0.841465	-0.87193	0.105321	1.61731	sp|P48664|EAA4_HUMAN	SDF
Xe_011597	TRPA1_19	post-endosymbiotic	-0.674333	-0.639094	-0.779466	-0.123413	1.69149	sp|O75762|TRPA1_HUMAN
Xe_027803	Xe_027803	post-endosymbiotic	-0.621275	-0.482505	-0.873346	-0.228008	1.69449	sp|O00548|DLL1_HUMAN	EGF
Xe_004831	Low_density lipoprotein receptor repeat class B_2	post-endosymbiotic	-0.49361	-1.01763	-0.831929	0.199462	1.56041	sp|Q92673|SORL_HUMAN	FN3,fn3
Xe_001192	ABCB1_1	post-endosymbiotic	-0.382853	-0.626835	-0.901343	-0.21572	1.68744	sp|P08183|MDR1_HUMAN
Xe_027485	Xe_027485	post-endosymbiotic	-1.1499	-0.820018	-0.566079	0.262106	1.54077	sp|Q6V0I7|FAT4_HUMAN	EGF_CA,EGF
Xe_017539	Xe_017539	post-endosymbiotic	-0.412035	-0.736743	-0.952382	-0.072507	1.6573	tr|F5H1J3|F5H1J3_HUMAN
Xe_029048	Xe_029048	post-endosymbiotic	-0.782836	-0.946627	-0.707371	0.216419	1.57751
Xe_003890	PLA2G4A_2	post-endosymbiotic	-0.77052	-0.542853	-0.831931	-0.118849	1.68144	sp|P47712|PA24A_HUMAN
Xe_012857	Xe_012857	post-endosymbiotic	-0.210917	-1.09752	-0.914143	0.202905	1.50445
Xe_000222	Xe_000222	post-endosymbiotic	-0.468169	-1.07961	-0.798879	0.240715	1.53229	sp|Q75VX8|GARE2_HUMAN	SAM_1
Xe_003893	Xe_003893	post-endosymbiotic	-0.721453	-0.555051	-0.762293	-0.176384	1.69711	tr|A0A0J9YXS1|A0A0J9YXS1_HUMAN	TPR_12
Xe_026465	ankyrin repeat_2	post-endosymbiotic	-0.157471	-0.838532	-1.03947	-0.0369942	1.60174	tr|D6RHE1|D6RHE1_HUMAN	Ank_2,DUF5401
Xe_007191	TSF1	post-endosymbiotic	-0.707453	-0.624216	-0.864735	-0.0659824	1.67237	sp|P08582|TRFM_HUMAN
Xe_002807	von Willebrand factor type A domain_4	post-endosymbiotic	-0.561877	-1.03394	-0.776135	0.223273	1.5558	sp|Q05707|COEA1_HUMAN	VWA
Xe_020778	Xe_020778	post-endosymbiotic	-0.84105	-0.81561	-0.766777	0.147456	1.60955
Xe_006299	Multicopper oxidase_2	post-endosymbiotic	-0.682617	-0.727825	-0.805326	-0.0238401	1.66952
Xe_001317	Xe_001317	post-endosymbiotic	-0.561749	-0.630215	-0.945637	-0.0921712	1.66798
Xe_023638	Xe_023638	post-endosymbiotic	-0.429935	-0.893451	-0.896743	0.0595967	1.61838
Xe_001796	Common central domain of tyrosinase_1	post-endosymbiotic	-0.704066	-0.609011	-0.909472	-0.0502734	1.66074	sp|P14679|TYRO_HUMAN	Tyrosinase
Xe_019004	NLRC4_25	post-endosymbiotic	-0.727801	-0.72813	-0.768852	-0.0183243	1.66975	sp|Q86Y13|DZIP3_HUMAN
Xe_006300	Multicopper oxidase_3	post-endosymbiotic	-0.421426	-0.890852	-0.916308	0.066156	1.61328
Xe_009224	Sarcosine oxidase	post-endosymbiotic	-0.721333	-0.717797	-0.79971	-0.0132881	1.6669	sp|Q9P0Z9|SOX_HUMAN
Xe_018639	SOX9_3	post-endosymbiotic	-0.807902	-0.728584	-0.776323	0.038181	1.65111	sp|P48436|SOX9_HUMAN	SOX-TCF_HMG-box
Xe_023579	ECTC_3	post-endosymbiotic	-0.603352	-0.473886	-0.884016	-0.237916	1.69383	sp|Q7Z6L1|TCPR1_HUMAN	TECPR,Hyd_WA
Xe_013517	glutamate receptor, metabotropic_7	post-endosymbiotic	-0.85109	-0.554819	-0.790651	-0.0840801	1.67446	sp|Q14416|GRM2_HUMAN	7tm_classC_mGluR-like,NCD3G
Xe_017628	Xe_017628	post-endosymbiotic	-0.742813	-0.903549	-0.752875	0.167435	1.60042	tr|A0A3B3ISX9|A0A3B3ISX9_HUMAN	Ferritin-like
Xe_001059	RAS_1	post-endosymbiotic	-0.786918	-0.879571	-0.762127	0.177869	1.59622	sp|Q96HU8|DIRA2_HUMAN
Xe_027833	VWF_9	post-endosymbiotic	-0.758721	-0.808357	-0.766452	0.0806743	1.63774	sp|P04275|VWF_HUMAN	VWD,C8,TIL,EGF_CA
Xe_003614	Xe_003614	post-endosymbiotic	-0.528203	-0.676693	-0.898789	-0.10115	1.67726
Xe_004689	FLNB_6	post-endosymbiotic	-0.463934	-0.792562	-0.935155	-0.000851538	1.64151	tr|Q60FE5|Q60FE5_HUMAN	IG_FLMN,Filamin
Xe_003894	Xe_003894	post-endosymbiotic	-0.660514	-0.701249	-0.779865	-0.0759163	1.68248	sp|Q7Z494|NPHP3_HUMAN	TPR_12
Xe_018335	CY	post-endosymbiotic	-0.0839311	-0.907191	-1.05877	0.0175125	1.56315	sp|P04080|CYTB_HUMAN	Cystatin
Xe_001884	Common central domain of tyrosinase_2	post-endosymbiotic	-0.697763	-0.765001	-0.776985	0.00408924	1.66277		Tyrosinase
Xe_013322	Xe_013322	post-endosymbiotic	-0.677761	-0.675543	-0.77459	-0.0922341	1.68614
Xe_008075	Xe_008075	post-endosymbiotic	-0.233838	-1.16676	-0.851174	0.264387	1.47002
Xe_017409	protein Hydra magnipapillata_54	post-endosymbiotic	-0.86355	-0.914364	-0.703307	0.235282	1.56934
Xe_019466	WD repeat domain 31_90	post-endosymbiotic	-0.793628	-0.533062	-0.731169	-0.169605	1.69372	tr|C9J9M8|C9J9M8_HUMAN	WD40
Xe_025106	Xe_025106	post-endosymbiotic	-0.590264	-0.594688	-0.813643	-0.187258	1.69794	tr|C9J9M8|C9J9M8_HUMAN
Xe_027811	Xe_027811	post-endosymbiotic	-0.561463	-0.398592	-0.831053	-0.341357	1.69693	tr|A0A1U9X989|A0A1U9X989_HUMAN	EGF_CA
Xe_011243	DST_1	post-endosymbiotic	-0.48474	-1.03278	-0.83326	0.214816	1.55046	sp|P46939|UTRO_HUMAN	SPEC
Xe_021135	RDH8_9	post-endosymbiotic	-0.599847	-0.443409	-0.922079	-0.239099	1.68517	sp|P14061|DHB1_HUMAN
Xe_012859	Xe_012859	post-endosymbiotic	-0.522021	-0.645956	-0.97307	-0.0813484	1.66038
Xe_024203	EGFL7_8	post-endosymbiotic	-0.291164	-0.945166	-0.959516	0.08823	1.58114	tr|Q4G0W3|Q4G0W3_HUMAN	VWA
Xe_027807	Xe_027807	post-endosymbiotic	-0.514442	-0.362041	-0.922204	-0.342177	1.6854	sp|Q6V0I7|FAT4_HUMAN	EGF_CA,EGF
Xe_003355	UROC1	post-endosymbiotic	-0.621043	-0.485615	-0.82845	-0.250455	1.70051	sp|Q96N76|HUTU_HUMAN	PRK05414
Xe_003273	Xe_003273	post-endosymbiotic	-0.947919	-0.906557	-0.633553	0.242166	1.56493		DUF1943
Xe_007744	STYKc_105	post-endosymbiotic	-0.805499	-0.595663	-0.787258	-0.0802117	1.67919	tr|E7ETG2|E7ETG2_HUMAN	TPR_12
Xe_012809	Xe_012809	post-endosymbiotic	-0.196142	-1.24668	-0.813194	0.338368	1.40599
Xe_013249	PAIP2	post-endosymbiotic	-0.647927	-1.08095	-0.724006	0.310641	1.51161	sp|Q9ULR5|PAI2B_HUMAN	PAM2
Xe_019075	NLRC4_33	post-endosymbiotic	-0.780497	-0.892683	-0.714226	0.154204	1.60814	sp|Q86Y13|DZIP3_HUMAN	AAA_16
Xe_010156	CD5 molecule_like_2	post-endosymbiotic	-0.717085	-0.398264	-0.853289	-0.249545	1.68775	sp|Q9UGM3|DMBT1_HUMAN	SR,FN3,EGF_3,EGF_CA,SEA
Xe_027802	Xe_027802	post-endosymbiotic	-0.572375	-0.375262	-0.847685	-0.34484	1.69497
Xe_023380	LIMS2	post-endosymbiotic	-0.6781	-1.18029	-0.631087	0.417779	1.43401	tr|A0A0J9YXC7|A0A0J9YXC7_HUMAN	LIM1_PINCH,LIM4_PINCH,LIM2_PINCH
Xe_006061	Xe_006061	post-endosymbiotic	-0.691976	-0.751202	-0.84862	0.0341469	1.648	sp|Q03403|TFF2_HUMAN	Trefoil
Xe_023239	PLA2G4A_14	post-endosymbiotic	-0.680114	-1.09937	-0.68996	0.335903	1.49709	sp|P47712|PA24A_HUMAN
Xe_002339	PRDM6_4	post-endosymbiotic	-0.628662	-0.71452	-0.821557	-0.0581489	1.67669	sp|Q9NQX0|PRDM6_HUMAN	SET,zf-H2C2_2
Xe_021356	Xe_021356	post-endosymbiotic	-0.0415718	-0.661034	-0.991521	-0.27977	1.64218
Xe_005669	SLFN14_1	post-endosymbiotic	-1.21005	-0.758342	-0.522157	0.213364	1.55567	tr|B4E128|B4E128_HUMAN	AlbA_2
Xe_005597	TUBB4	post-endosymbiotic	-0.588507	-0.815961	-0.858965	0.0429682	1.6414	sp|Q9BVA1|TBB2B_HUMAN	PLN00220
Xe_006047	Xe_006047	post-endosymbiotic	-0.964155	-0.632221	-0.757344	0.0420159	1.63791	sp|Q03403|TFF2_HUMAN	Trefoil
Xe_016404	Thrombospondin type 1 domain_19	post-endosymbiotic	-0.436732	-0.657684	-0.882307	-0.1747	1.68725	sp|Q9Y5F3|PCDB1_HUMAN	Cadherin_repeat,TSP1,FXa_inhibition,EGF_CA
Xe_011244	Xe_011244	post-endosymbiotic	-0.78435	-0.642431	-0.73227	-0.0831085	1.68382
Xe_001239	Xe_001239	post-endosymbiotic	-0.148163	-0.73376	-1.07856	-0.116381	1.61879	sp|P09493|TPM1_HUMAN	Tropomyosin
Xe_018297	CSTB_2	post-endosymbiotic	-0.767958	-1.18477	-0.570241	0.45535	1.4102	sp|P04080|CYTB_HUMAN	Cystatin
Xe_007946	OIT3_6	post-endosymbiotic	-0.445095	-0.797948	-0.898068	-0.0316758	1.65362	sp|Q99715|COCA1_HUMAN	Zona_pellucida,VWA,LDLa
Xe_016590	Xe_016590	post-endosymbiotic	-0.608789	-0.814662	-0.824613	0.030498	1.64914	sp|O15335|CHAD_HUMAN
Xe_023351	Collagen triple helix repeat containing 1_41	post-endosymbiotic	-0.376978	-0.472572	-1.0504	-0.248136	1.66025	sp|Q96CG8|CTHR1_HUMAN	Collagen
Xe_016378	Xe_016378	post-endosymbiotic	-1.36949	-0.955625	-0.303782	0.506635	1.33879
Xe_020279	Calcium_binding EF hand family protein_1	post-endosymbiotic	-0.549571	-0.759301	-0.816983	-0.062206	1.67379
Xe_002337	PRDM6_2	post-endosymbiotic	-0.695019	-0.679965	-0.820482	-0.0519113	1.67551	sp|Q9NQX0|PRDM6_HUMAN	SET,zf-H2C2_2
Xe_015053	Xe_015053	post-endosymbiotic	-1.73567	-0.71536	-0.0899301	0.491665	1.22491		Collagen
Xe_012441	Xe_012441	post-endosymbiotic	-0.899339	-0.452772	-0.68608	-0.193505	1.68556
Xe_016272	VWF_1	post-endosymbiotic	-0.666906	-0.63324	-0.782517	-0.130866	1.69254	sp|Q9Y6R7|FCGBP_HUMAN	VWD,C8,TIL,EGF_CA,EGF
Xe_021808	Xe_021808	post-endosymbiotic	-0.815786	-1.08424	-0.613911	0.364297	1.48593
Xe_014897	Xe_014897	post-endosymbiotic	-0.425633	-0.897125	-0.930896	0.0867855	1.60366	tr|M0QXW3|M0QXW3_HUMAN	bZIP_HLF
Xe_000338	FGGY	post-endosymbiotic	-0.755013	-0.665564	-0.834167	-0.0186404	1.66352	sp|Q96C11|FGGY_HUMAN	FGGY_YpCarbK_like
Xe_000880	nose resistant to fluoxetine protein 6_like_1	post-endosymbiotic	-1.21952	-1.02698	-0.37553	0.496419	1.37058		OafA
Xe_007600	ASRGL1_11	post-endosymbiotic	-0.539144	-0.533785	-0.8347	-0.250511	1.70033	sp|Q7L266|ASGL1_HUMAN
Xe_002086	THBS3_3	post-endosymbiotic	-0.552662	-0.968542	-0.807831	0.157134	1.59046	sp|P07996|TSP1_HUMAN	TSP_C,TSP_3
Xe_016356	RGS7	post-endosymbiotic	-0.353171	-0.534345	-0.987617	-0.254263	1.67785	tr|Q5T3H5|Q5T3H5_HUMAN
Xe_005365	C5ORF22_1	post-endosymbiotic	-0.418854	-1.2195	-0.73315	0.368909	1.43298	sp|Q49AR2|CE022_HUMAN	UPF0489
Xe_027705	VWF_8	post-endosymbiotic	-0.802585	-0.493071	-0.727873	-0.197552	1.69432	sp|Q9Y6R7|FCGBP_HUMAN	VWD,TIL,C8,EGF_CA,EGF
Xe_004222	ets variant	post-endosymbiotic	-1.51199	-0.895835	-0.210591	0.532501	1.28052	tr|A0A1W2PQ73|A0A1W2PQ73_HUMAN	Ets
Xe_017552	ARPC1A	post-endosymbiotic	-0.99888	-1.09826	-0.489176	0.46307	1.41256	sp|Q92747|ARC1A_HUMAN	WD40
Xe_024848	SIAE_10	post-endosymbiotic	-0.560312	-0.472448	-0.825461	-0.291163	1.70059	sp|Q9HAT2|SIAE_HUMAN
Xe_016849	TRAF2_4	post-endosymbiotic	-0.894305	-1.18214	-0.491667	0.510684	1.3686	tr|A6NHG8|A6NHG8_HUMAN
Xe_015774	INF2_1	post-endosymbiotic	-0.818911	-0.761411	-0.763775	0.0706291	1.64076	tr|A0A0A0MQU1|A0A0A0MQU1_HUMAN	Drf_FH3
Xe_023715	SCLAV_3892	post-endosymbiotic	-0.211911	-1.16876	-0.864401	0.265822	1.46399		Vps62
Xe_027832	HML_3	post-endosymbiotic	-0.812876	-0.86025	-0.721632	0.144919	1.61292	sp|Q9Y6R7|FCGBP_HUMAN	VWD,C8,TIL,EGF_CA
Xe_002310	RPS6	post-endosymbiotic	-0.870155	-0.874713	-0.704353	0.192284	1.59119	sp|P62753|RS6_HUMAN
Xe_008596	CTTN	post-endosymbiotic	-0.292677	-0.684748	-1.00016	-0.148667	1.65797	sp|Q14247|SRC8_HUMAN	SH3_Cortactin,HS1_rep
Xe_004463	RBM19	post-endosymbiotic	0.136137	-0.596213	-1.0396	-0.366822	1.60743	sp|Q9Y4C8|RBM19_HUMAN	RRM6_RBM19,RRM5_RBM19_like
Xe_004334	CNTN6_7	post-endosymbiotic	-0.3751	-0.7509	-0.939244	-0.0871671	1.65951	sp|Q9UQ52|CNTN6_HUMAN	Ig_3,IGc2,FN3
Xe_013896	H1 histone family, member 0_1	post-endosymbiotic	-0.568202	-0.639193	-0.845152	-0.144972	1.69128	sp|P07305|H10_HUMAN	Linker_histone
Xe_022741	RDH8_11	post-endosymbiotic	-0.746156	-0.757464	-0.834564	0.0665894	1.63767	sp|Q9NYR8|RDH8_HUMAN
Xe_014034	CCDC39	post-endosymbiotic	-0.862598	-0.812333	-0.715517	0.122971	1.62197	sp|Q9UFE4|CCD39_HUMAN
Xe_014248	PAX6	post-endosymbiotic	-0.75216	-0.787672	-0.771098	0.0576522	1.64597	sp|Q02962|PAX2_HUMAN	PAX,Homeobox
Xe_023266	Xe_023266	post-endosymbiotic	-0.908697	-0.743152	-0.723741	0.0882769	1.63271		YukC
Xe_020077	CSTB_4	post-endosymbiotic	-0.659882	-1.1842	-0.636871	0.413927	1.43483	sp|P04080|CYTB_HUMAN	Cystatin
Xe_005131	SWAP70	post-endosymbiotic	-0.336565	-1.02462	-0.89506	0.161301	1.55508	sp|Q9UH65|SWP70_HUMAN	DUF5401
Xe_012385	ZFP36L2	post-endosymbiotic	-0.92532	-1.11382	-0.525721	0.444116	1.42788	sp|Q07352|TISB_HUMAN
Xe_015665	astacin_like metalloendopeptidase (M12 family)_1	post-endosymbiotic	-0.569518	-1.37694	-0.490662	0.609058	1.22645	sp|Q16820|MEP1B_HUMAN	ZnMc_astacin_like
Xe_010076	Xe_010076	post-endosymbiotic	-0.825851	-0.984519	-0.660308	0.26426	1.5519
Xe_000373	Xe_000373	post-endosymbiotic	-1.04285	-0.961828	-0.555505	0.342488	1.50225	tr|F8WE45|F8WE45_HUMAN	PDZ_signaling
Xe_009229	amine oxidase_2	post-endosymbiotic	-0.662616	-0.46388	-0.805239	-0.257133	1.70032	sp|Q96RQ9|OXLA_HUMAN	Amino_oxidase
Xe_020120	PTPRD_3	post-endosymbiotic	-0.56956	-0.836464	-0.842863	0.0419347	1.64169	tr|H0Y380|H0Y380_HUMAN	Y_phosphatase,PTPc
Xe_016931	Xe_016931	post-endosymbiotic	-0.681713	-0.655398	-0.774494	-0.107833	1.68902	sp|Q7Z494|NPHP3_HUMAN
Xe_018645	Xe_018645	post-endosymbiotic	-0.793748	-0.932307	-0.701683	0.202541	1.58506
Xe_013641	WD repeat domain 31_16	post-endosymbiotic	-0.675619	-0.533678	-0.781171	-0.208385	1.69991	tr|C9J9M8|C9J9M8_HUMAN	WD40
Xe_020721	Xe_020721	post-endosymbiotic	-0.905631	-0.609284	-0.743199	-0.0303723	1.66479
Xe_007133	Interferon_gamma_inducible GTPase_2	post-endosymbiotic	-0.55917	-0.810264	-0.8182	-0.00687646	1.65865	sp|Q6NXR0|IIGP5_HUMAN
Xe_028017	sushi domain containing 2_5	post-endosymbiotic	-0.689489	-0.596724	-0.804606	-0.137918	1.69274	sp|Q8TER0|SNED1_HUMAN	NIDO,AMOP
Xe_019836	Ankyrin Repeat Protein	post-endosymbiotic	-0.796086	-0.822445	-0.722618	0.0921293	1.6346	sp|O14827|RGRF2_HUMAN	RasGEF,Ank_2,PTB,RasGEF_N
Xe_003771	Xe_003771	post-endosymbiotic	-1.5197	-1.03415	-0.0357589	0.760132	1.02037
Xe_013768	Latrophilin/CL_1_like GPS domain	post-endosymbiotic	-0.712957	-0.336987	-0.8254	-0.311049	1.68844	sp|Q7Z442|PK1L2_HUMAN	REJ
Xe_014474	protein Hydra magnipapillata_28	post-endosymbiotic	-0.857094	-0.753703	-0.776403	0.0987218	1.62778		BCCT
Xe_001035	Xe_001035L	post-endosymbiotic	-0.521897	-0.0923915	-0.843689	-0.544858	1.64127	sp|P48664|EAA4_HUMAN	SDF
Xe_004592	Lipase (class 3)_2.2	post-endosymbiotic	-0.0332178	-0.763907	-1.06711	-0.146094	1.60819		Lipase_3
Xe_012247	matrix metallopeptidase_2	post-endosymbiotic	0.115524	-1.00515	-1.05729	0.0443825	1.49789	sp|Q9NPA2|MMP25_HUMAN	ZnMc_MMP,HX,PG_binding_1
Xe_027469	ALOX5_14	post-endosymbiotic	-0.667689	-0.778312	-0.778643	0.000243738	1.66299	sp|P09917|LOX5_HUMAN	Lipoxygenase
Xe_009362	Xe_009362	post-endosymbiotic	-0.390001	-0.530088	-0.886675	-0.296505	1.69306
Xe_016963	TPR_27	post-endosymbiotic	-0.780558	-0.891694	-0.709745	0.150106	1.60994	sp|Q7Z494|NPHP3_HUMAN
Xe_010913	CNN3_1	post-endosymbiotic	-0.00313527	-0.772046	-1.10462	-0.12381	1.58998	sp|P37802|TAGL2_HUMAN
Xe_013620	FGFR2_3	post-endosymbiotic	-0.766001	-0.467641	-0.818166	-0.190432	1.68958	sp|P21802|FGFR2_HUMAN	Ig,IG
Xe_019128	NLRC4_38	post-endosymbiotic	-0.707762	-0.697078	-0.773005	-0.0568211	1.67915	tr|E7ETG2|E7ETG2_HUMAN
Xe_018527	STYKc_187	post-endosymbiotic	-0.80564	-0.908314	-0.698944	0.180183	1.59649	tr|E7ETG2|E7ETG2_HUMAN
Xe_020193	protein tyrosine phosphatase, receptor type, f_5	post-endosymbiotic	-0.616443	-0.544112	-0.828509	-0.207361	1.69931	tr|A0A087WY22|A0A087WY22_HUMAN	PTPc,FN3,SR
Xe_009591	HAUS3	post-endosymbiotic	-0.100327	-1.04907	-0.915074	0.0845903	1.54213	sp|Q68CZ6|HAUS3_HUMAN
Xe_009177	Xe_009177	post-endosymbiotic	-0.552283	-0.834668	-0.833015	0.0233052	1.64764
Xe_018638	SRY (sex determining region Y)_box 9_2	post-endosymbiotic	-0.846934	-0.788942	-0.709441	0.0828619	1.63789	sp|P48436|SOX9_HUMAN
Xe_007860	TROVE2_26	post-endosymbiotic	-1.51405	-0.864787	-0.231767	0.495872	1.31157	sp|P10155|RO60_HUMAN	TROVE,vWFA
Xe_007583	STYKc_60	post-endosymbiotic	-0.785802	-0.84507	-0.726269	0.112061	1.62657	tr|E7ETG2|E7ETG2_HUMAN	TPR
Xe_002273	RPL17	post-endosymbiotic	-0.116919	-0.944796	-1.00698	0.0354505	1.5675	tr|J3KRX5|J3KRX5_HUMAN	PTZ00178
Xe_014037	PLSCR2	post-endosymbiotic	-0.775811	-1.06886	-0.650915	0.336115	1.50413	tr|C9J7K9|C9J7K9_HUMAN	Scramblase
Xe_023573	Xe_023573	post-endosymbiotic	-0.597383	-0.526988	-0.829806	-0.229875	1.7005	sp|Q7Z6L1|TCPR1_HUMAN	Hyd_WA,TECPR
Xe_010047	Monoamine oxidase_1	post-endosymbiotic	-0.523635	-1.02997	-0.779398	0.195278	1.56633	sp|P21397|AOFA_HUMAN	Amino_oxidase
Xe_023569	ALOX5_4	post-endosymbiotic	-0.821338	-0.855283	-0.703004	0.132784	1.61833	sp|P09917|LOX5_HUMAN	Lipoxygenase
Xe_017142	TRAF6_7	post-endosymbiotic	-0.392545	-0.511861	-0.884271	-0.310284	1.6932	sp|Q9Y4K3|TRAF6_HUMAN
Xe_009502	ITGB6_2	post-endosymbiotic	-0.463832	-1.03579	-0.845338	0.214873	1.54723	sp|P05107|ITB2_HUMAN	Integrin_b_cyt,Integrin_B_tail
Xe_011481	C2 domain_7	post-endosymbiotic	-0.557558	-0.701806	-0.889225	-0.0678804	1.67155	sp|Q96C24|SYTL4_HUMAN	C2B_SLP_1-2-3-4,C2A_SLP
Xe_002285	Xe_002285	post-endosymbiotic	-0.646552	-0.276146	-0.8346	-0.381198	1.68325
Xe_009681	ZAK	post-endosymbiotic	-0.997138	-0.427114	-0.666999	-0.163965	1.67193	sp|Q9NYL2|M3K20_HUMAN
Xe_012907	Xe_012907	post-endosymbiotic	-0.42935	-1.20072	-0.741143	0.351542	1.4485		2OG-FeII_Oxy_3
Xe_004316	HSP90B1	post-endosymbiotic	-0.218059	-0.585306	-1.06751	-0.223411	1.64937	sp|P14625|ENPL_HUMAN	HSP90,HATPase_Hsp90-like
Xe_010138	distal_less homeobox 4	post-endosymbiotic	-0.863496	-1.03853	-0.615524	0.337537	1.50681	tr|F8VXJ2|F8VXJ2_HUMAN	Homeobox
Xe_008334	ASS1	post-endosymbiotic	-0.476921	-0.984739	-0.839419	0.15264	1.58305	sp|P00966|ASSY_HUMAN	PRK00509
Xe_008065	CACNA1B_1	post-endosymbiotic	-0.337743	-0.99663	-0.893743	0.125674	1.57402	tr|B1ALM3|B1ALM3_HUMAN	Ion_trans,GPHH,Ca_chan_IQ
Xe_020726	NCAM2_2	post-endosymbiotic	-0.749473	-0.639186	-0.778222	-0.0816108	1.68356	sp|O15394|NCAM2_HUMAN	Ig_3
Xe_002164	MEX3B	post-endosymbiotic	-0.895742	-1.10604	-0.551269	0.422564	1.4448	tr|M9T4I7|M9T4I7_HUMAN	RING-HC_MEX3,KH-I
Xe_012891	EIF5A	post-endosymbiotic	-0.758197	-0.908114	-0.737041	0.172464	1.59879	sp|P63241|IF5A1_HUMAN
Xe_022155	Xe_022155	post-endosymbiotic	-0.621838	-0.814459	-0.821667	0.0362723	1.64789
Xe_018791	ACTB_3	post-endosymbiotic	-0.222856	-1.223	-0.811474	0.31365	1.43088	sp|P60709|ACTB_HUMAN	PTZ00281
Xe_014651	RPL35A	post-endosymbiotic	-0.933956	-0.693184	-0.727452	0.0584753	1.6403	tr|C9K025|C9K025_HUMAN	Ribosomal_L35Ae
Xe_018624	FMNL3	post-endosymbiotic	-0.708323	-0.853213	-0.773765	0.100635	1.62853	tr|F8W1F5|F8W1F5_HUMAN
Xe_017528	Xe_017528	post-endosymbiotic	-0.770588	-0.620475	-0.786059	-0.0808306	1.68189	tr|F5H1J3|F5H1J3_HUMAN
Xe_002452	PCKR1	post-endosymbiotic	-0.343288	-1.03549	-0.879066	0.166735	1.55361	sp|P30405|PPIF_HUMAN	cyclophilin_ABH_like
Xe_007154	IFGGA1_9	post-endosymbiotic	-0.892556	-0.405059	-0.737875	-0.207754	1.68292	sp|Q6NXR0|IIGP5_HUMAN
Xe_012349	domain protein	post-endosymbiotic	-1.46668	-0.36485	-0.431554	0.0107343	1.53905		pesticin_lyz_like1
Xe_007466	RCN2_1	post-endosymbiotic	-0.221091	-0.756595	-1.03902	-0.0891142	1.62872	sp|O43852|CALU_HUMAN
Xe_014041	DNAJC21	post-endosymbiotic	-0.846476	-1.23735	-0.4713	0.556071	1.32151	sp|Q5F1R6|DJC21_HUMAN	zf-C2H2_jaz,DUF5401
Xe_025040	EGFLAM_1	post-endosymbiotic	-1.52474	-0.891469	-0.200905	0.536957	1.27267	tr|A0A087X208|A0A087X208_HUMAN	LamG,EGF_CA
Xe_005729	CDT1	post-endosymbiotic	-0.975713	-0.945759	-0.594385	0.288235	1.53795	sp|Q9H211|CDT1_HUMAN	Cdt1_m,Cdt1_c
Xe_004602	PDGF_2	post-endosymbiotic	-0.949091	-1.11413	-0.509791	0.4558	1.41851
Xe_023576	ALOX5_6	post-endosymbiotic	-0.993117	-1.04052	-0.531442	0.394154	1.46697	sp|P09917|LOX5_HUMAN	Lipoxygenase
Xe_002336	PRDM6_1	post-endosymbiotic	-0.72364	-0.750167	-0.770644	0.00148042	1.66409	sp|Q9NQX0|PRDM6_HUMAN	SET
Xe_012893	CLSTN1	post-endosymbiotic	-0.506425	-1.04815	-0.808898	0.230593	1.54444	sp|O94985|CSTN1_HUMAN	Cadherin_repeat,Laminin_G_3
Xe_028892	MIPOL1_2	post-endosymbiotic	-0.625287	-0.684757	-0.798862	-0.0998636	1.68636	tr|G5EA54|G5EA54_HUMAN
Xe_004538	Vascular endothelial growth factor	post-endosymbiotic	0.130863	-0.462197	-1.17273	-0.386395	1.58124
Xe_003752	Xe_003752	post-endosymbiotic	-0.347881	-0.6519	-0.957078	-0.178912	1.67466
Xe_003677	Lectin C_type domain_3	post-endosymbiotic	-0.585415	-0.758417	-0.814128	-0.0453421	1.6718	sp|Q9Y6Z7|COL10_HUMAN	CLECT
Xe_008043	RPL5	post-endosymbiotic	-0.186555	-0.942733	-0.985004	0.0502445	1.57727	sp|P46777|RL5_HUMAN	PTZ00069
Xe_018950	WD repeat domain 31_45	post-endosymbiotic	-0.853001	-0.631937	-0.717627	-0.0591676	1.6768
Xe_002689	Hydra magnipapillata_4	post-endosymbiotic	-1.03342	-0.460118	-0.67867	-0.108569	1.6619	tr|H7C3K2|H7C3K2_HUMAN	7tm_classC_mGluR-like,NCD3G
Xe_002898	SCP_1	post-endosymbiotic	-0.889553	-0.407693	-0.740576	-0.206162	1.68314	sp|Q9H4G4|GAPR1_HUMAN	CAP_GAPR1-like,TSP1
Xe_015666	ARRDC3	post-endosymbiotic	-0.724055	-0.756551	-0.785849	0.0174838	1.65863	sp|Q96B67|ARRD3_HUMAN	Arrestin_N,Arrestin_C
Xe_014824	Reeler domain_1	post-endosymbiotic	-0.745531	-0.946443	-0.712469	0.192519	1.5881		Reeler
Xe_004275	KIAA1324L_3	post-endosymbiotic	-0.0490779	-1.05231	-0.964537	0.100924	1.52046	sp|A8MWY0|K132L_HUMAN
Xe_001240	Mov34_2	post-endosymbiotic	-0.829472	-0.665742	-0.731582	-0.0356373	1.67286	sp|Q02763|TIE2_HUMAN	PTKc,EGF_3
Xe_018707	RPL3_3	post-endosymbiotic	-0.532879	-0.567011	-0.926151	-0.175841	1.68518	sp|P39023|RL3_HUMAN	PTZ00103
Xe_004658	SSRP1	post-endosymbiotic	-0.546058	-1.29625	-0.599576	0.497322	1.34248	sp|Q08945|SSRP1_HUMAN	Peptidase_A22B,HMGB-UBF_HMG-box
Xe_024339	Xe_024339	post-endosymbiotic	-0.796578	-0.960301	-0.676236	0.221724	1.57454	sp|Q7Z494|NPHP3_HUMAN	TPR_12,Death
Xe_006944	RNH1_10	post-endosymbiotic	-0.898806	-0.742944	-0.700253	0.0655849	1.64224	sp|Q7RTR2|NLRC3_HUMAN	LRR_RI
Xe_027476	Xe_027476	post-endosymbiotic	-0.636287	-0.763574	-0.830022	-0.0011717	1.6605
Xe_016851	TRAF2_5	post-endosymbiotic	-1.45823	-0.807032	-0.322457	0.396971	1.40226	sp|Q13114|TRAF3_HUMAN
Xe_008772	GNB2L1	post-endosymbiotic	-0.500282	-0.953121	-0.845389	0.13298	1.59574	sp|P63244|RACK1_HUMAN	WD40
Xe_012246	matrix metallopeptidase_1	post-endosymbiotic	-0.286358	-0.999858	-0.913856	0.116307	1.56878	sp|Q9Y5R2|MMP24_HUMAN	Peptidase_M10,HX,PG_binding_1
Xe_002899	GLI pathogenesis_related 2_2	post-endosymbiotic	-0.720959	-0.954403	-0.730454	0.197611	1.58434	sp|Q9H4G4|GAPR1_HUMAN	CAP_GAPR1-like,TSP1
Xe_004950	Gamma_glutamyltransferase_2	post-endosymbiotic	-0.652819	-0.58671	-0.828507	-0.15328	1.69376	sp|P19440|GGT1_HUMAN	G_glu_transpept
Xe_018854	WD repeat domain 31_31	post-endosymbiotic	-0.660319	-0.698264	-0.800058	-0.0677071	1.68048	tr|C9J9M8|C9J9M8_HUMAN	WD40
Xe_016591	Xe_016591	post-endosymbiotic	-0.722175	-0.698132	-0.762846	-0.0530976	1.67846	tr|A0A3F2YNX7|A0A3F2YNX7_HUMAN
Xe_020145	GPR126_4	post-endosymbiotic	-0.812707	-0.583024	-0.76829	-0.0980254	1.68341	sp|P23468|PTPRD_HUMAN	FN3
Xe_001335	NDC80_1	post-endosymbiotic	-0.647447	-0.723693	-0.785927	-0.0593566	1.67836	sp|O14777|NDC80_HUMAN	Ndc80_HEC
Xe_008060	RNA polymerase II transcription coactivator activity_3	post-endosymbiotic	-0.864227	-0.683345	-0.734689	0.00501215	1.66084
Xe_025425	Xe_025425	post-endosymbiotic	-0.427746	-0.777582	-0.912321	-0.0517125	1.65705		Ig,IG_like
Xe_008430	Transmembrane amino acid transporter protein_2	post-endosymbiotic	-1.00555	-1.18628	-0.403233	0.57182	1.31068	sp|Q7Z2H8|S36A1_HUMAN
Xe_020126	protein tyrosine phosphatase, receptor type, f_1	post-endosymbiotic	-0.770352	-0.622494	-0.804563	-0.0678033	1.67752	tr|A0A087WY22|A0A087WY22_HUMAN	PTPc,FN3,Gal_Lectin,SR
Xe_011619	ARHGAP20	post-endosymbiotic	0.13379	-1.19607	-0.956869	0.214309	1.39385	sp|Q9P2F6|RHG20_HUMAN	RA_RHG20
Xe_022244	Low_density lipoprotein receptor repeat class B_4	post-endosymbiotic	-0.953932	-1.15803	-0.470485	0.510028	1.37078	sp|Q07954|LRP1_HUMAN	LY,LDLa,Ldl_recept_b,Ldl_recept_a,FXa_inhibition
Xe_021521	FAP	post-endosymbiotic	-1.01076	-1.20059	-0.391412	0.60204	1.28149	tr|E9PF59|E9PF59_HUMAN
Xe_008062	FKRP	post-endosymbiotic	-1.09564	-0.911391	-0.528051	0.301879	1.52272	sp|Q9H9S5|FKRP_HUMAN	LicD
Xe_013895	HIST2H3D_1	post-endosymbiotic	-0.624428	-0.601625	-0.840081	-0.149742	1.69279	sp|Q71DI3|H32_HUMAN	PTZ00018
Xe_000713	IRGC_1	post-endosymbiotic	-0.3136	-1.06006	-0.864657	0.170603	1.54567	sp|Q6NXR0|IIGP5_HUMAN
Xe_009918	PARD3_2	post-endosymbiotic	-0.848911	-0.613873	-0.777355	-0.0423953	1.66932	tr|F5GZI3|F5GZI3_HUMAN	PDZ,PDZ_signaling
Xe_008125	C11ORF10	post-endosymbiotic	-0.0654894	-1.40211	-0.711112	0.47019	1.2442	sp|P61165|TM258_HUMAN	Ost5
Xe_028847	RPS15	post-endosymbiotic	-0.843169	-0.758447	-0.75118	0.0758942	1.63885	tr|K7EJ78|K7EJ78_HUMAN
Xe_017743	MAD1L1	post-endosymbiotic	-1.0828	-1.21035	-0.310759	0.655812	1.21856	sp|Q9Y6D9|MD1L1_HUMAN
Xe_023572	TECPR_1	post-endosymbiotic	-0.589722	-0.316585	-0.859668	-0.370175	1.68781	sp|Q7Z6L1|TCPR1_HUMAN	TECPR,Hyd_WA
Xe_020680	Aminopeptidase_2	post-endosymbiotic	-0.823894	-1.00695	-0.649879	0.28544	1.539	sp|P15144|AMPN_HUMAN	M1_APN-Q_like,ERAP1_C
Xe_023784	expressed protein	post-endosymbiotic	-1.19146	-0.718776	-0.560353	0.178085	1.57335		Vps62
Xe_012972	Xe_012972	post-endosymbiotic	-0.0265199	-0.509806	-1.03501	-0.380879	1.64035
Xe_007418	Xe_007418	post-endosymbiotic	-0.799325	-0.924183	-0.689002	0.187875	1.59233		Death
Xe_016607	Alcohol dehydrogenase GroES_like domain_4	post-endosymbiotic	-1.4088	-0.316671	-0.415306	-0.0814774	1.56599	sp|Q00796|DHSO_HUMAN
Xe_021882	KMO_2	post-endosymbiotic	-1.43373	-0.746907	-0.359996	0.313945	1.45817	sp|O15229|KMO_HUMAN	UbiH
Xe_002552	RPL34	post-endosymbiotic	-0.399466	-1.28882	-0.682995	0.436968	1.37061	sp|P49207|RL34_HUMAN	Ribosomal_L34e
Xe_025186	ATP5F1B	post-endosymbiotic	-1.19645	-0.761057	-0.544609	0.219239	1.55525	sp|P06576|ATPB_HUMAN	PRK09280
Xe_005659	Xe_005659	post-endosymbiotic	-0.761479	-0.721128	-0.740882	-0.0205913	1.67064	tr|B4E128|B4E128_HUMAN	AlbA_2
Xe_021919	RPL15	post-endosymbiotic	0.127519	-0.903308	-1.10771	-0.0383149	1.52722	sp|P61313|RL15_HUMAN	Ribosomal_L15e
Xe_013956	Xe_013956	post-endosymbiotic	-0.555795	-0.289202	-0.810808	-0.425557	1.68296
Xe_015789	ATP2B1_1	post-endosymbiotic	-0.838867	-0.90333	-0.69592	0.196739	1.58904	sp|Q16720|AT2B3_HUMAN	P-type_ATPase_Ca_PMCA-like,Cation_ATPase_C,ATP_Ca_trans_C
Xe_015969	GAB1	post-endosymbiotic	-0.304572	-0.949255	-0.921747	0.0716299	1.59332	tr|D6RIS0|D6RIS0_HUMAN
Xe_024759	RDH8_12	post-endosymbiotic	0.0940414	-1.30255	-0.863503	0.327369	1.32142	sp|Q9NYR8|RDH8_HUMAN	17beta-HSD-like_SDR_c
Xe_008867	GPR133_4	post-endosymbiotic	-1.10794	-0.670409	-0.630184	0.103814	1.611	sp|Q6QNK2|AGRD1_HUMAN	7tmB2_Adhesion,GPS,Laminin_G_3
Xe_008509	Xe_008509L	post-endosymbiotic	-0.49509	-0.761518	-0.907833	-0.033563	1.65726	sp|Q16658|FSCN1_HUMAN	Fascin
Xe_011968	TTLL5	post-endosymbiotic	-0.826448	-0.438544	-0.741207	-0.219605	1.69193	tr|G3V2J9|G3V2J9_HUMAN	TTL
Xe_008300	MICAL	post-endosymbiotic	-0.65678	-0.873882	-0.793907	0.103626	1.62436	sp|O94851|MICA2_HUMAN	PIN_Swt1-like,WW
Xe_014177	RPS23	post-endosymbiotic	-0.757729	-0.704744	-0.811831	0.00531405	1.65965	sp|P62266|RS23_HUMAN	PTZ00067
Xe_020697	Xe_020697L	post-endosymbiotic	-0.808126	-1.36143	-0.341144	0.727339	1.11851	sp|P13866|SC5A1_HUMAN	SLC5sbd_SGLT1-like
Xe_019074	CC2D1B_3	post-endosymbiotic	-0.750898	-0.811832	-0.759287	0.0743753	1.64031	sp|Q5T0F9|C2D1B_HUMAN	Atrophin-1
Xe_024870	HSD17B1_3	post-endosymbiotic	-0.23096	-0.616146	-1.03676	-0.212754	1.6562	sp|Q9NYR8|RDH8_HUMAN	17beta-HSD-like_SDR_c
Xe_022739	ring finger and CHY zinc finger_6	post-endosymbiotic	-0.996011	-1.10064	-0.487859	0.462955	1.41248	sp|Q96PM5|ZN363_HUMAN	zf-CHY,RING,DED
Xe_014274	HIST2H3D_2	post-endosymbiotic	-0.507044	-0.965311	-0.810368	0.126607	1.59994	sp|Q71DI3|H32_HUMAN	PTZ00018
Xe_007178	TF_1	post-endosymbiotic	-0.812107	-1.09262	-0.605966	0.367951	1.48246	tr|E7EQB2|E7EQB2_HUMAN
Xe_019144	NLRC4_41	post-endosymbiotic	-0.845164	-1.02623	-0.624494	0.310893	1.52327	tr|C9J9M8|C9J9M8_HUMAN
Xe_000304	HES2_1	post-endosymbiotic	-1.03165	-0.853442	-0.599955	0.222569	1.57108	sp|Q14469|HES1_HUMAN	HLH
Xe_013931	NCAPH	post-endosymbiotic	-0.809086	-0.629808	-0.73595	-0.0777923	1.6821	sp|Q15003|CND2_HUMAN
Xe_005410	RPL13	post-endosymbiotic	-0.679439	-1.11134	-0.6756	0.342151	1.49191	sp|P26373|RL13_HUMAN	Ribosomal_L13e
Xe_015366	RPL8	post-endosymbiotic	-0.312226	-0.915708	-0.940965	0.051531	1.60249	sp|P62917|RL8_HUMAN	PTZ00180
Xe_027996	RPS10	post-endosymbiotic	-0.364073	-1.07637	-0.845918	0.207559	1.53431	tr|A0A2R8Y7H1|A0A2R8Y7H1_HUMAN	S10_plectin
Xe_028833	BLM_1	post-endosymbiotic	-0.494724	-1.01337	-0.799344	0.170168	1.57622	sp|P54132|BLM_HUMAN	RecQ
Xe_006807	Xe_006807	post-endosymbiotic	-0.707692	-0.716641	-0.778553	-0.0355645	1.67392	sp|Q9H2C0|GAN_HUMAN
Xe_023592	ALOX5_10	post-endosymbiotic	-0.747046	-0.851318	-0.738632	0.10088	1.6302	sp|P09917|LOX5_HUMAN	Lipoxygenase
Xe_020337	Protein tyrosine kinase_3	post-endosymbiotic	-0.754396	-0.63036	-0.775057	-0.0882684	1.68477	sp|Q86SG6|NEK8_HUMAN	STKc_Nek,TBC
Xe_002029	NARS	post-endosymbiotic	-0.418064	-1.15161	-0.781048	0.298564	1.48562	sp|O43776|SYNC_HUMAN	AsnS
Xe_012248	matrix metallopeptidase_3	post-endosymbiotic	-0.948934	-1.11714	-0.50765	0.459172	1.41571	sp|Q9NPA2|MMP25_HUMAN	ZnMc_MMP,HX,PG_binding_1
Xe_025162	Spastic ataxia of Charlevoix_Saguenay (Sacsin)_10	post-endosymbiotic	-0.364859	-1.01921	-0.853651	0.139375	1.5721	sp|Q9NZJ4|SACS_HUMAN	HEPN
Xe_016211	PDGF/VEGF domain	post-endosymbiotic	-0.387211	-0.673062	-0.968174	-0.133624	1.66771
Xe_014788	HYOU1	post-endosymbiotic	-0.941601	-1.16301	-0.472534	0.507806	1.37205	sp|Q9Y4L1|HYOU1_HUMAN	HYOU1-like_NBD
Xe_005596	PSMB5	post-endosymbiotic	-1.33375	-0.931229	-0.352826	0.455767	1.38768	sp|P28074|PSB5_HUMAN
Xe_002777	RPL19	post-endosymbiotic	-0.0515794	-1.19303	-0.896424	0.243526	1.43455	sp|P84098|RL19_HUMAN	Ribosomal_L19e_E
Xe_009528	ESPL1_1	post-endosymbiotic	-0.643674	-0.555039	-0.830529	-0.183164	1.69686
Xe_007845	RPS5_1	post-endosymbiotic	-0.417691	-0.887616	-0.910635	0.0562065	1.61743	sp|P46782|RS5_HUMAN	uS7_Eukaryote
Xe_011414	Xe_011414	post-endosymbiotic	-0.294601	-0.559948	-1.01441	-0.244346	1.66894
Xe_013168	failed axon connections homolog (Drosophila)	post-endosymbiotic	-1.09288	-0.983046	-0.500503	0.380498	1.4727	sp|Q5TGI0|FAXC_HUMAN	GST_N_4,GST_C_6
Xe_011875	CALML5	post-endosymbiotic	-0.207855	-1.36225	-0.69859	0.462945	1.29708	tr|E7ETZ0|E7ETZ0_HUMAN
Xe_000856	phosphatase_1	post-endosymbiotic	-0.821142	-0.929043	-0.681421	0.204613	1.58453	sp|P23468|PTPRD_HUMAN	PTPc,fn3,FN3
Xe_000306	RPS21	post-endosymbiotic	0.150286	-1.1927	-0.966645	0.210876	1.39029	sp|P63220|RS21_HUMAN	Ribosomal_S21e
Xe_004566	Xe_004566	post-endosymbiotic	-0.718425	-0.828906	-0.746485	0.0633442	1.64369
Xe_022222	Xe_022222	post-endosymbiotic	-0.582155	-0.646194	-0.825229	-0.142441	1.69205
Xe_021441	Xe_021441	post-endosymbiotic	-0.853532	-1.04701	-0.611921	0.338676	1.50532
Xe_026010	RUVBL2	post-endosymbiotic	-0.810553	-1.05282	-0.631283	0.325776	1.51222	sp|Q9Y230|RUVB2_HUMAN	TIP49
Xe_021506	PA2G4	post-endosymbiotic	-0.43378	-0.723384	-0.92381	-0.092786	1.66762	sp|Q9UQ80|PA2G4_HUMAN
Xe_012990	NCL	post-endosymbiotic	-0.0917941	-1.00277	-0.986002	0.0759352	1.54372	sp|P19338|NUCL_HUMAN
Xe_020855	RPS12_2	post-endosymbiotic	-0.197923	-0.799101	-1.02589	-0.0679703	1.62086	sp|P25398|RS12_HUMAN	Ribosomal_L7Ae,zf-C2H2
Xe_025346	Xe_025346	post-endosymbiotic	-0.722352	-0.795552	-0.749401	0.0331684	1.65434
Xe_013851	Xe_013851	post-endosymbiotic	-0.607357	-0.483437	-0.910123	-0.21218	1.68743
Xe_001180	TRPA1_1	post-endosymbiotic	-0.649992	-0.886839	-0.766915	0.0956402	1.62758	sp|O75762|TRPA1_HUMAN	Ank_2,Ion_trans
Xe_023581	GLIPR1_2	post-endosymbiotic	-0.704249	-0.777351	-0.760089	0.0102188	1.66118	sp|Q7Z6L1|TCPR1_HUMAN	TECPR,Hyd_WA
Xe_003063	FBP2	post-endosymbiotic	-0.79462	-1.09178	-0.62212	0.364311	1.48484	sp|O00757|F16P2_HUMAN	FBPase
Xe_005035	arginine serine_rich splicing factor	post-endosymbiotic	-0.992161	-1.26968	-0.310689	0.682866	1.1845	sp|P84103|SRSF3_HUMAN	RRM_SRSF3_like
Xe_012674	DDOST	post-endosymbiotic	-0.0125854	-1.15136	-0.94181	0.200188	1.45201	tr|A0A0C4DGS1|A0A0C4DGS1_HUMAN	DDOST_48kD
Xe_012632	ANO7_1	post-endosymbiotic	-0.32723	-0.697192	-0.959296	-0.147568	1.66681	sp|Q6IWH7|ANO7_HUMAN	Anoctamin,Anoct_dimer,PDZ_signaling
Xe_003874	aminoadipate_semialdehyde synthase	post-endosymbiotic	-0.744094	-0.702423	-0.760938	-0.0373091	1.67476	tr|F8WAH1|F8WAH1_HUMAN	LKR_SDH_like
Xe_011612	RPS4	post-endosymbiotic	-0.184097	-0.965484	-0.960696	0.0570778	1.57508	sp|P62701|RS4X_HUMAN	PLN00036
Xe_007958	Xe_007958	post-endosymbiotic	-0.614396	-0.851964	-0.799252	0.0565776	1.64065
Xe_002341	PRDM6_6	post-endosymbiotic	-0.361344	-0.946538	-0.883545	0.0718338	1.60389	sp|Q9NQX0|PRDM6_HUMAN	SET
Xe_004041	MAPK13_1	post-endosymbiotic	-0.703867	-1.20939	-0.589846	0.458756	1.40112	sp|Q16539|MK14_HUMAN	STKc_p38
Xe_009106	STYKc_124	post-endosymbiotic	-0.719619	-0.785358	-0.762407	0.0289551	1.65564	tr|E7ETG2|E7ETG2_HUMAN
Xe_016592	Xe_016592	post-endosymbiotic	-0.718809	-1.1303	-0.640608	0.37614	1.47044
Xe_000806	Low_density lipoprotein receptor repeat class B_1	post-endosymbiotic	-0.450665	-1.32946	-0.617936	0.502855	1.31853	sp|P98155|VLDLR_HUMAN	FXa_inhibition,LDLa,Ldl_recept_a,LY,Ldl_recept_b
Xe_022374	RPS14	post-endosymbiotic	-0.138505	-1.00271	-0.969347	0.0855378	1.55089	tr|A0A2R8Y811|A0A2R8Y811_HUMAN	PTZ00129
Xe_014303	KLF8	post-endosymbiotic	-1.46679	-0.36651	-0.445923	0.020746	1.53607	sp|Q13887|KLF5_HUMAN	zf-H2C2_2
Xe_012216	Dienelactone hydrolase family	post-endosymbiotic	-0.440022	-1.50792	-0.347817	0.768219	0.980814	sp|P13798|ACPH_HUMAN	DAP2
Xe_016209	Xe_016209	post-endosymbiotic	-0.269777	-0.461446	-0.973447	-0.355202	1.67656
Xe_012309	SF3B2_1	post-endosymbiotic	-1.37862	-0.774423	-0.398043	0.314469	1.47241	sp|Q13435|SF3B2_HUMAN	DUF382,PSP
Xe_002268	Xe_002268	post-endosymbiotic	-0.321999	-1.54958	-0.328042	0.785014	0.913539	tr|H0YKJ4|H0YKJ4_HUMAN	Tropomyosin
Xe_011533	Ion transport protein_3	post-endosymbiotic	-0.708597	-0.760537	-0.762115	-0.00251706	1.66512	tr|E9PHW9|E9PHW9_HUMAN	Ank_2
Xe_015812	EGF_like_2	post-endosymbiotic	-0.881283	-0.321982	-0.755109	-0.264189	1.67725	tr|A0A140T902|A0A140T902_HUMAN	Laminin_G_3,EGF_2
Xe_016542	CNFN_2	post-endosymbiotic	-0.646637	-1.27207	-0.563657	0.506017	1.34961	sp|Q9NZF1|PLAC8_HUMAN	PLAC8
Xe_000536	DDX4_1	post-endosymbiotic	-0.821212	-1.15265	-0.564115	0.442748	1.42496	sp|Q9NQI0|DDX4_HUMAN	DEADc_DDX4
Xe_020673	Epimerase dehydratase	post-endosymbiotic	-0.623618	-1.25607	-0.594307	0.479732	1.37173		Epimerase
Xe_027675	BAI3_9	post-endosymbiotic	-0.933937	-0.813978	-0.671242	0.14767	1.61029	sp|P46531|NOTC1_HUMAN	7tmB2_Adhesion,IG_like,EGF_3,EGF_CA,GAIN,GPS
Xe_016005	NME1	post-endosymbiotic	-0.898939	-1.29124	-0.358607	0.650494	1.21773	sp|P22392|NDKB_HUMAN
Xe_011422	G_Protein coupled receptor_6	post-endosymbiotic	-0.996578	-0.933478	-0.57293	0.274721	1.54408	tr|E7EMR3|E7EMR3_HUMAN	7tmB3_Methuselah-like
Xe_012444	FRMD8	post-endosymbiotic	-1.14807	-0.678741	-0.578222	0.111309	1.60428	sp|Q9BZ67|FRMD8_HUMAN	FERM_M
Xe_022154	ALDH6A1	post-endosymbiotic	-1.12017	-0.968717	-0.483184	0.373431	1.47482	sp|Q02252|MMSA_HUMAN	ALDH_F6_MMSDH
Xe_016133	RPL21	post-endosymbiotic	-0.516018	-0.984643	-0.821919	0.164017	1.58249	sp|P46778|RL21_HUMAN	PTZ00189
Xe_009895	RPL23	post-endosymbiotic	-0.221135	-0.870441	-0.991275	-0.00814478	1.60765	sp|P62829|RL23_HUMAN	PTZ00054
Xe_012804	CEP19	post-endosymbiotic	-0.839333	-0.817066	-0.716624	0.112236	1.6267	sp|Q96LK0|CEP19_HUMAN	CEP19
Xe_003276	MUSKELIN	post-endosymbiotic	-1.61802	-0.515192	-0.285536	0.208162	1.43917	tr|F8WEY7|F8WEY7_HUMAN
Xe_018301	Xe_018301L	post-endosymbiotic	0.288282	-0.797293	-1.16761	-0.159157	1.51359	sp|P63261|ACTG_HUMAN
Xe_014163	Xe_014163	post-endosymbiotic	-0.756908	-0.9683	-0.686592	0.210007	1.57885		7tm_classA_rhodopsin-like
Xe_015019	Reeler domain_3	post-endosymbiotic	-0.410301	-0.767884	-0.944797	-0.0485284	1.65124	sp|Q6ZNA5|FRRS1_HUMAN	Reeler
Xe_003669	Xe_003669	post-endosymbiotic	-0.664413	-0.985468	-0.729483	0.19631	1.58056
Xe_012322	PSMA3	post-endosymbiotic	-0.795357	-1.06276	-0.641062	0.335488	1.50548	sp|P25788|PSA3_HUMAN	proteasome_alpha_type_3
Xe_020161	PTPRT_5	post-endosymbiotic	-0.319831	-0.576528	-0.928311	-0.270403	1.68504	tr|A0A0A0MR60|A0A0A0MR60_HUMAN	PTPc,FN3
Xe_012471	FAU	post-endosymbiotic	-0.441219	-1.10449	-0.795427	0.255575	1.5184	tr|E9PR30|E9PR30_HUMAN	Ubl_FUBI,Ribosomal_S30
Xe_019079	Xe_019079	post-endosymbiotic	-0.691551	-0.757339	-0.768922	-0.0118147	1.66735
Xe_018610	ARHGDIB	post-endosymbiotic	-0.756169	-1.13719	-0.613113	0.397088	1.45725	sp|P52565|GDIR1_HUMAN	Rho_GDI
Xe_005032	Xe_005032	post-endosymbiotic	-0.311808	-0.730601	-0.921287	-0.147639	1.66804
Xe_009839	MYO1B	post-endosymbiotic	-1.20782	-1.07462	-0.344178	0.547196	1.32531	tr|E7EQD9|E7EQD9_HUMAN	Myosin_TH1
Xe_011853	KIF16B_1	post-endosymbiotic	-1.2424	-1.11666	-0.268429	0.626698	1.23979	tr|A0A1B0GTU3|A0A1B0GTU3_HUMAN
Xe_021560	WDR43_1	post-endosymbiotic	-0.560799	-0.684891	-0.873987	-0.091489	1.67881	sp|Q15061|WDR43_HUMAN	Utp12
Xe_015439	POLE	post-endosymbiotic	-0.340887	-0.891051	-0.886236	0.0018081	1.62928	sp|Q07864|DPOE1_HUMAN	POLBc_epsilon,DUF1744,DNA_pol_B_exo1
Xe_004230	NRCAM_2	post-endosymbiotic	-0.562237	-0.126794	-0.843512	-0.507555	1.65207	sp|P32004|L1CAM_HUMAN	FN3,Bravo_FIGEY,I-set
Xe_015743	Xe_015743	post-endosymbiotic	-0.517934	-0.485818	-0.886307	-0.271477	1.697
Xe_009595	C2 domain_6	post-endosymbiotic	-1.04532	-0.646849	-0.620608	0.0280125	1.64185	sp|Q5T7P8|SYT6_HUMAN
Xe_023326	Xe_023326	post-endosymbiotic	-1.1366	-0.737599	-0.56545	0.155324	1.59028
Xe_022245	Xe_022245	post-endosymbiotic	-0.724561	-1.10691	-0.645783	0.348002	1.49086
Xe_021097	PLCL2	post-endosymbiotic	-0.76863	-0.57922	-0.766503	-0.128447	1.6906	sp|Q9UPR0|PLCL2_HUMAN	PH_PLC_eta
Xe_020932	Xe_020932	post-endosymbiotic	-0.832254	-0.730575	-0.713739	0.0169865	1.65956
Xe_017470	fibronectin type III_2	post-endosymbiotic	-0.787554	-0.768706	-0.722561	0.0311615	1.65577		FN3
Xe_002842	RPS8_1	post-endosymbiotic	-0.414822	-0.665931	-0.958833	-0.132017	1.67051	sp|P62241|RS8_HUMAN
Xe_020547	Xe_020547	post-endosymbiotic	-0.461556	-1.04747	-0.817512	0.20704	1.55134		Extensin_2
Xe_009625	Xe_009625	post-endosymbiotic	-0.758485	-0.866534	-0.713366	0.109218	1.62677
Xe_014831	UGT1A1_2	post-endosymbiotic	-0.70283	-0.659195	-0.784326	-0.0875687	1.68535	sp|Q9HAW7|UD17_HUMAN
Xe_012381	PLEKHH2	post-endosymbiotic	-0.915221	-0.58116	-0.718205	-0.0639504	1.67227	sp|Q9ULM0|PKHH1_HUMAN	PH1_PLEKHH1_PLEKHH2,FERM_F1_Max1_like,MyTH4,B41,PH
Xe_011653	GIF	post-endosymbiotic	-1.53747	-0.919825	-0.16145	0.584137	1.22362	sp|P27352|IF_HUMAN	Cobalamin_bind,DUF4430
Xe_009093	STYKc_118	post-endosymbiotic	-0.69659	-1.30759	-0.503471	0.584074	1.27847	tr|E7ETG2|E7ETG2_HUMAN
Xe_007033	Xe_007033	post-endosymbiotic	-0.730048	-0.767043	-0.75036	0.00999308	1.66184
Xe_001958	MMAB	post-endosymbiotic	-0.552432	-0.824893	-0.832399	0.0128912	1.65132	sp|Q96EY8|MMAB_HUMAN	Cob_adeno_trans
Xe_010398	SLCO4A1_5	post-endosymbiotic	-0.511829	-0.643124	-0.852871	-0.166167	1.69184	sp|Q96BD0|SO4A1_HUMAN	OATP
Xe_024470	UHRF1_1	post-endosymbiotic	-0.668256	-0.949871	-0.736535	0.160067	1.59935	tr|A0A087WWG9|A0A087WWG9_HUMAN	SAD_SRA,RING-HC_UHRF
Xe_022360	RPL32	post-endosymbiotic	-1.39374	-0.505411	-0.472083	0.0887721	1.55428	sp|P62910|RL32_HUMAN	PTZ00159
Xe_002356	ATP8B1_3	post-endosymbiotic	-0.737242	-0.716956	-0.75243	-0.0325606	1.67365	sp|Q8TF62|AT8B4_HUMAN	P-type_ATPase_APLT_Dnf-like
Xe_018713	RPS15A	post-endosymbiotic	-0.216957	-0.870733	-0.990767	-0.0102704	1.60779	sp|P62244|RS15A_HUMAN	PTZ00158
Xe_002486	Xe_002486	post-endosymbiotic	0.380156	-0.770371	-1.17384	-0.208252	1.4966	sp|P18827|SDC1_HUMAN
Xe_015980	PGK1	post-endosymbiotic	0.0615784	-1.19822	-0.927678	0.223956	1.41199	sp|P07205|PGK2_HUMAN
Xe_002235	CHSY1_4	post-endosymbiotic	-0.739186	-0.821882	-0.740061	0.0651849	1.64366	sp|Q86X52|CHSS1_HUMAN	CHGN,Fringe
Xe_000202	RPS7	post-endosymbiotic	-0.855882	-0.94475	-0.665397	0.239597	1.56676	sp|P62081|RS7_HUMAN	Ribosomal_S7e
Xe_003784	RPL18A	post-endosymbiotic	-0.410701	-1.01345	-0.849243	0.1556	1.57152	sp|Q02543|RL18A_HUMAN	RPL20A
Xe_014272	TPP2	post-endosymbiotic	-0.123046	-1.3539	-0.744296	0.435034	1.29856	sp|P29144|TPP2_HUMAN	Peptidases_S8_Tripeptidyl_Aminopeptidase_II,DP,TPPII,E2F_TDP
Xe_014217	ADAM metallopeptidase with thrombospondin type 1, motif	post-endosymbiotic	-0.699868	-0.389208	-0.811753	-0.288962	1.69516	sp|Q9UKP5|ATS6_HUMAN	GST_C_3,Pep_M12B_propep,TSP1
Xe_008404	CCT2	post-endosymbiotic	-0.840265	-0.790523	-0.721489	0.0876397	1.63605	sp|P78371|TCPB_HUMAN	TCP1_beta
Xe_009117	STYKc_128	post-endosymbiotic	-0.658894	-0.752893	-0.783583	-0.02672	1.67044	sp|O75460|ERN1_HUMAN	TPR
Xe_010937	HSPB (Heat shock 27kDa) associated protein 1_4	post-endosymbiotic	-0.818807	-0.649985	-0.715588	-0.0648201	1.67934
Xe_008150	RPL36A	post-endosymbiotic	-1.64821	-0.383015	-0.307934	0.13088	1.44131	tr|J3KQN4|J3KQN4_HUMAN	PTZ00157
Xe_020930	CD225_2	post-endosymbiotic	-0.641076	-0.674572	-0.794499	-0.102703	1.68739	sp|A0A1B0GWB2|PRT1B_HUMAN	CD225
Xe_009984	Xe_009984	post-endosymbiotic	-1.03192	-0.589424	-0.643278	-0.0210176	1.65392		Ferritin-like
Xe_000561	SETD3	post-endosymbiotic	-0.889081	-1.36291	-0.252453	0.786412	1.04123	sp|Q86TU7|SETD3_HUMAN	Rubis-subs-bind
Xe_004800	ZnF_C2H2_2	post-endosymbiotic	-0.267955	-0.719275	-0.964264	-0.152472	1.66057	sp|P0CG00|ZSA5D_HUMAN
Xe_008292	ARPC5	post-endosymbiotic	-0.693883	-1.1033	-0.671544	0.338023	1.49611	sp|O15511|ARPC5_HUMAN	P16-Arc
Xe_014336	ERG	post-endosymbiotic	-0.197947	-1.00468	-0.939343	0.0948075	1.56074	tr|A0A0C4DG41|A0A0C4DG41_HUMAN	ETS
Xe_008896	SH3PXD2B_2	post-endosymbiotic	-0.743833	-1.05054	-0.662151	0.29231	1.52984	tr|H0Y507|H0Y507_HUMAN	SH3
Xe_003477	Protein of unknown function (DUF229)_5	post-endosymbiotic	-0.701569	-0.725003	-0.767442	-0.0375876	1.67449		ALP_like
Xe_003753	Xe_003753	post-endosymbiotic	-1.08699	-0.540946	-0.638201	-0.0276121	1.64618
Xe_005493	HSF2_1	post-endosymbiotic	-0.953161	-1.13886	-0.4874	0.486601	1.392	tr|E9PMQ6|E9PMQ6_HUMAN	HSF
Xe_004951	Gamma_glutamyltransferase_3	post-endosymbiotic	-1.15482	-0.388898	-0.624044	-0.110151	1.63774	sp|P19440|GGT1_HUMAN	G_glu_transpept
Xe_008386	TUDOR_SN	post-endosymbiotic	-0.716377	-1.13379	-0.638803	0.378309	1.46846	sp|Q7KZF4|SND1_HUMAN	SNc,TUDOR
Xe_013537	ADAM12	post-endosymbiotic	-0.709115	-0.738786	-0.800495	-4.04833e-05	1.66311	sp|O43184|ADA12_HUMAN	ZnMc_adamalysin_II_like,ACR,Disintegrin,Pep_M12B_propep
Xe_011615	RPL13A	post-endosymbiotic	0.0586556	-0.885391	-1.0763	-0.0547281	1.5562	sp|P40429|RL13A_HUMAN	PTZ00068
Xe_021518	ARHGAP11A	post-endosymbiotic	-1.23435	-0.343326	-0.529493	-0.136622	1.62179	tr|H3BR51|H3BR51_HUMAN
Xe_013419	Hydra magnipapillata_14	post-endosymbiotic	-0.692695	-0.723028	-0.768577	-0.0439135	1.67588		MACPF
Xe_015961	Xe_015961	post-endosymbiotic	-0.580384	-0.852152	-0.839052	0.062714	1.63462
Xe_015452	RBM27	post-endosymbiotic	-0.580001	-0.840881	-0.822307	0.0391301	1.6443	tr|A0A087X0H9|A0A087X0H9_HUMAN	RRM1_RBM26_like,PWI
Xe_014913	MYO7B	post-endosymbiotic	-0.509678	-1.40049	-0.509428	0.637894	1.185	sp|Q13402|MYO7A_HUMAN	MYSc_Myo7,FERM1_F1_Myosin-VII,FERM_C2_MyoVII,MyTH4,FERM2_F1_Myosin-VII,FERM_C1_MyoVII,B41
Xe_015635	PGP_2_2	post-endosymbiotic	-0.741952	-0.804278	-0.742638	0.0502279	1.64905	sp|P08183|MDR1_HUMAN	ABC_MTABC3_MDL1_MDL2,MdlB,ABC_6TM_Pgp_ABCB1_D2_like
Xe_014319	RPS26	post-endosymbiotic	-0.0749796	-1.18877	-0.886956	0.24101	1.4429	sp|P62854|RS26_HUMAN	Ribosomal_S26e
Xe_020597	HPCA_3	post-endosymbiotic	-1.6951	-0.796538	-0.0838996	0.56106	1.18524	sp|P37235|HPCL1_HUMAN	FRQ1
Xe_024868	HSD17B1_2	post-endosymbiotic	-0.437596	-0.910669	-0.888519	0.0774195	1.61212	sp|Q9NYR8|RDH8_HUMAN	17beta-HSD-like_SDR_c
Xe_010049	mannose_6_phosphate receptor, cation dependent_2	post-endosymbiotic	-0.295431	-0.410266	-0.944967	-0.395766	1.67835	tr|H0YF90|H0YF90_HUMAN	ATG27
Xe_021511	LSM5	post-endosymbiotic	-0.769365	-1.10598	-0.625184	0.367486	1.48059	sp|Q9Y4Y9|LSM5_HUMAN	LSm5
Xe_006740	Xe_006740	post-endosymbiotic	-0.393904	-0.626683	-0.883778	-0.219744	1.68925	sp|Q9H2C0|GAN_HUMAN
Xe_023593	ALOX5_11	post-endosymbiotic	-0.282665	-0.72987	-0.987042	-0.121091	1.65262	sp|P09917|LOX5_HUMAN	Lipoxygenase
Xe_013056	MLH1	post-endosymbiotic	-0.651542	-0.315414	-0.789222	-0.37403	1.68943	sp|P40692|MLH1_HUMAN	MutL,Mlh1_C
Xe_027682	KIF18A_2	post-endosymbiotic	-0.248928	-0.404947	-0.934338	-0.422735	1.67271	sp|Q8NI77|KI18A_HUMAN	KISc_KIP3_like,DUF5401
Xe_021305	Xe_021305	post-endosymbiotic	-0.241587	-0.694887	-0.935586	-0.202161	1.66796
Xe_020703	Xe_020703	post-endosymbiotic	-0.90004	-0.706761	-0.675068	0.0161909	1.65707		CD225
Xe_008275	VARS_2	post-endosymbiotic	-1.11959	-1.14795	-0.354033	0.593493	1.28729	tr|A0A140T936|A0A140T936_HUMAN
Xe_018444	RPL18	post-endosymbiotic	0.252722	-1.06982	-1.05558	0.0728625	1.4367	sp|Q07020|RL18_HUMAN	Ribosomal_L18
Xe_021664	DnaJ domain_3	post-endosymbiotic	-0.530116	-0.634156	-0.905591	-0.133534	1.68265	sp|Q9H1X3|DJC25_HUMAN	DnaJ
Xe_014753	GRAMD1B_1	post-endosymbiotic	-0.706501	-0.911654	-0.769679	0.16369	1.60028	tr|A0A024R3M2|A0A024R3M2_HUMAN	PH-GRAM_GRAMDC,DUF4782
Xe_004228	Xe_004228	post-endosymbiotic	-0.668908	-0.704719	-0.781505	-0.0672471	1.68083		Ig_3
Xe_002424	ZC3H12B	post-endosymbiotic	-0.702843	-0.70397	-0.829915	-0.0183993	1.66589	sp|Q5D1E8|ZC12A_HUMAN	PIN_Zc3h12-like
Xe_014341	TBCEL	post-endosymbiotic	-0.92644	-0.491628	-0.743132	-0.116807	1.67428	sp|Q5QJ74|TBCEL_HUMAN	Ubl_TBCEL,LRR_9
Xe_014624	HMMR	post-endosymbiotic	-0.392279	-0.392904	-0.902684	-0.387708	1.68701		HMMR_C
Xe_023059	NAT10_2	post-endosymbiotic	-0.852875	-0.498728	-0.719532	-0.169121	1.68958	sp|Q9H0A0|NAT10_HUMAN	TmcA,MFS_MFSD6
Xe_002613	Xe_002613	post-endosymbiotic	-0.31323	-0.888584	-0.931141	0.014992	1.61837		PH
Xe_011599	TRPA1_21	post-endosymbiotic	-0.670512	-0.695757	-0.779935	-0.0753392	1.68263	tr|H0YAW0|H0YAW0_HUMAN	Ank_2
Xe_015836	Xe_015836	post-endosymbiotic	-0.479848	-0.323797	-0.905232	-0.394166	1.68365	tr|H0Y4Y9|H0Y4Y9_HUMAN	FXa_inhibition,I-set,IG_like,Ig
Xe_002413	SLC12A8	post-endosymbiotic	-1.11291	-1.01323	-0.464228	0.420293	1.44174	sp|A0AV02|S12A8_HUMAN
Xe_021430	RPL11	post-endosymbiotic	-0.147821	-0.668662	-1.05996	-0.189126	1.63837	sp|P62913|RL11_HUMAN	PTZ00156
Xe_012628	PGD	post-endosymbiotic	-1.18059	-1.10945	-0.332275	0.573049	1.3017	sp|P52209|6PGD_HUMAN	PRK09287
Xe_002012	Xe_002012	post-endosymbiotic	-0.823483	-1.19711	-0.524092	0.493741	1.37999	sp|Q9Y3U8|RL36_HUMAN	Ribosomal_L36e
Xe_001274	ARF_1	post-endosymbiotic	-0.919776	-1.17791	-0.477458	0.517764	1.36285	sp|P84077|ARF1_HUMAN
Xe_011948	COF1	post-endosymbiotic	-0.572502	-0.554637	-0.8802	-0.193197	1.69374	sp|Q9Y281|COF2_HUMAN
Xe_007300	STYKc_27	post-endosymbiotic	-1.25038	-0.362646	-0.554079	-0.0987828	1.61597	tr|E7ETG2|E7ETG2_HUMAN
Xe_009928	haloacid dehalogenase_like hydrolase	post-endosymbiotic	-1.4172	-1.12839	-0.00117141	0.820269	0.949674	sp|Q8TBE9|NANP_HUMAN	Gph
Xe_000831	TUBA1A_1	post-endosymbiotic	0.131684	-1.13884	-0.981491	0.151345	1.43551	sp|Q71U36|TBA1A_HUMAN	PTZ00335
Xe_002852	TUBGCP5	post-endosymbiotic	-1.32763	-1.0087	-0.298006	0.543123	1.31371	sp|Q96RT8|GCP5_HUMAN	Spc97_Spc98
Xe_010945	GCFC1	post-endosymbiotic	-0.352069	-1.05714	-0.838917	0.169652	1.55327	sp|Q9Y5B6|PAXB1_HUMAN
Xe_014565	Xe_014565	post-endosymbiotic	-0.847765	-0.903843	-0.684256	0.195818	1.58954	sp|Q14982|OPCM_HUMAN	I-set
Xe_002732	H2AFZ	post-endosymbiotic	-0.228023	-1.3289	-0.725313	0.433593	1.33105	sp|Q71UI9|H2AV_HUMAN
Xe_004821	RPLP2_1	post-endosymbiotic	-0.104696	-0.8025	-1.04757	-0.0919117	1.6093	sp|P05387|RLA2_HUMAN	Ribosomal_P2
Xe_011307	Xe_011307	post-endosymbiotic	-1.20093	-0.988285	-0.417305	0.440454	1.4185
Xe_015888	BRCA2	post-endosymbiotic	-0.877552	-0.65666	-0.698697	-0.0319537	1.67009	sp|P51587|BRCA2_HUMAN	BRCA-2_OB1,BRCA2
Xe_012420	IRF2BPL	post-endosymbiotic	-0.426897	-1.2804	-0.677738	0.437546	1.37578	sp|Q8IU81|I2BP1_HUMAN	vRING-HC_IRF2BP1_like,IRF-2BP1_2
Xe_011478	POLR3B_1	post-endosymbiotic	-0.621582	-0.734796	-0.794921	-0.058433	1.6771	sp|Q9NW08|RPC2_HUMAN	YjbI
Xe_025510	Beta_1,3_galactosyltransferase_3.2	post-endosymbiotic	-0.732817	-0.532134	-0.779812	-0.180039	1.6966
Xe_022298	CED_3_5	post-endosymbiotic	-1.28105	-0.964787	-0.368918	0.458542	1.39356	sp|P55210|CASP7_HUMAN	CASc,CARD
Xe_008038	protein spinster homolog 1_like	post-endosymbiotic	-0.923413	-1.24871	-0.398858	0.609824	1.26816	sp|Q8IVW8|SPNS2_HUMAN	MFS_spinster_like
Xe_013325	NPM3	post-endosymbiotic	-0.663229	-0.713145	-0.781661	-0.0626118	1.67962
Xe_012305	GANC	post-endosymbiotic	-0.101409	-0.963579	-0.985816	0.033841	1.56603	sp|Q14697|GANAB_HUMAN	GH31_GANC_GANAB_alpha,GH31_N
Xe_002665	H2AFY2	post-endosymbiotic	-0.778116	-0.71904	-0.753714	-0.00501599	1.66619	sp|O75367|H2AY_HUMAN	H2A
Xe_002137	CHSY1_1	post-endosymbiotic	-0.698136	-0.857423	-0.750538	0.0834106	1.63524	sp|Q86X52|CHSS1_HUMAN	CHGN,Fringe
Xe_002197	EEF2	post-endosymbiotic	0.217528	-0.976881	-1.08506	-0.00599252	1.48753	sp|P13639|EF2_HUMAN	PTZ00416
Xe_016331	ANKFN1_2	post-endosymbiotic	-0.257265	-0.976008	-0.902474	0.0642292	1.58834	tr|H3BM45|H3BM45_HUMAN	RA_ANKFN1_like,ADP_ribosyl_GH
Xe_028945	Kelch motif_3	post-endosymbiotic	0.279614	-1.01341	-1.08965	0.0200223	1.45296	sp|Q9Y2M5|KLH20_HUMAN	BTB_POZ_ZBTB26_Bioref
Xe_022802	Tyrosine_protein kinase receptor	post-endosymbiotic	-0.958206	-0.582484	-0.681868	-0.0552462	1.668	sp|P06213|INSR_HUMAN	Recep_L_domain,FN3
Xe_022682	LAYN_1	post-endosymbiotic	-1.8527	-0.0506868	-0.0747609	-0.0172761	1.29663	sp|O75596|CLC3A_HUMAN	CLECT,EGF_3
Xe_017489	RPL38	post-endosymbiotic	-0.99464	-0.869372	-0.62403	0.227856	1.57071	sp|P63173|RL38_HUMAN	Ribosomal_L38e
Xe_002940	transporter activity_3	post-endosymbiotic	-1.27836	0.000892614	-0.479554	-0.344415	1.54999	sp|Q9BT88|SYT11_HUMAN	C2B_Synaptotagmin
Xe_016129	Xe_016129	post-endosymbiotic	-0.863876	-0.798498	-0.697376	0.0970259	1.63243		TIR_2
Xe_028935	Xe_028935	post-endosymbiotic	-0.11935	-0.662875	-1.00233	-0.242792	1.65116
Xe_023286	PPIases accelerate the folding of proteins (By similarity)_3	post-endosymbiotic	0.183436	-0.91543	-1.09298	-0.0572934	1.52007	sp|P23284|PPIB_HUMAN	cyclophilin_ABH_like
Xe_018273	NTAN1_3	post-endosymbiotic	-0.514491	-0.501159	-0.863075	-0.273606	1.69922
Xe_000458	Xe_000458	post-endosymbiotic	-0.179921	-0.57879	-1.05542	-0.254051	1.65183	sp|Q4V348|Z658B_HUMAN
Xe_014357	Xe_014357	post-endosymbiotic	-0.627966	-0.711599	-0.795857	-0.075826	1.68145	sp|Q6ZSS7|MFSD6_HUMAN	MFS_MFSD6
Xe_024889	Xe_024889	post-endosymbiotic	-0.497121	-0.690826	-0.867721	-0.123933	1.68329
Xe_012550	GAPDH	post-endosymbiotic	0.226855	-1.14507	-1.00186	0.140132	1.408	sp|P04406|G3P_HUMAN
Xe_007959	Xe_007959	post-endosymbiotic	-0.614575	-0.587923	-0.837332	-0.168057	1.69533
Xe_002308	STI1	post-endosymbiotic	-1.64178	-0.556454	-0.257099	0.261017	1.40908	sp|Q9UMX0|UBQL1_HUMAN	Ubl_PLICs,MhpC,DUF4175
Xe_002515	PDIA6	post-endosymbiotic	-1	-0.320986	-0.710304	-0.216078	1.66191	sp|Q15084|PDIA6_HUMAN	PDI_a_P5,P5_C
Xe_014355	Xe_014355	post-endosymbiotic	-0.303227	-1.00712	-0.879677	0.109131	1.57604
Xe_022227	gelsolin_4	post-endosymbiotic	0.0764585	-0.980373	-1.0053	-0.0086761	1.5372	sp|P09327|VILI_HUMAN	gelsolin_S4_like,gelsolin_S6_like,gelsolin_S5_like,gelsolin_S3_like,7tm_classA_rhodopsin-like,VHP
Xe_015014	RPL31	post-endosymbiotic	-0.829709	-0.836975	-0.718269	0.128425	1.62012	sp|P62899|RL31_HUMAN	Ribosomal_L31e
Xe_009966	PDIA4	post-endosymbiotic	-0.191977	-0.806093	-0.964428	-0.105576	1.63732	sp|P13667|PDIA4_HUMAN	pdi_dom
Xe_024831	PGP_2_4	post-endosymbiotic	-0.487306	-0.778359	-0.868969	-0.046852	1.6637	sp|P08183|MDR1_HUMAN
Xe_025042	Xe_025042	post-endosymbiotic	-0.541053	-1.07613	-0.748491	0.245914	1.53857	sp|Q9NXG6|P4HTM_HUMAN
Xe_008875	KIAA1524	post-endosymbiotic	-0.068161	-1.09571	-0.910487	0.125622	1.51151	sp|Q8TCG1|CIP2A_HUMAN
Xe_021632	SYNJ1	post-endosymbiotic	-0.996679	-0.545157	-0.67402	-0.0661644	1.66491	tr|A0A0D9SGJ6|A0A0D9SGJ6_HUMAN	Forkhead
Xe_023415	Melatonin receptor_2	post-endosymbiotic	-0.416739	-0.332518	-0.95442	-0.390418	1.67633	sp|P49286|MTR1B_HUMAN	7tm_classA_rhodopsin-like
Xe_001265	NOX5	post-endosymbiotic	-0.921959	-1.37687	-0.166924	0.850025	0.941716	sp|Q96PH1|NOX5_HUMAN	NOX_Duox_like_FAD_NADP
Xe_024758	Xe_024758	post-endosymbiotic	-0.801291	-1.0133	-0.653662	0.278967	1.54174
Xe_011966	ARHGEF33	post-endosymbiotic	-1.33739	-1.02667	-0.268811	0.570107	1.28507	sp|Q86SQ7|SDCG8_HUMAN	RhoGEF
Xe_014358	ASPDH	post-endosymbiotic	-0.831772	-0.33669	-0.730602	-0.294523	1.68595	sp|A6ND91|ASPD_HUMAN	DUF108
Xe_019092	Xe_019092	post-endosymbiotic	-0.828709	-0.666221	-0.712884	-0.0458088	1.67522
Xe_021843	ACTR3	post-endosymbiotic	-0.053187	-0.590164	-1.08138	-0.280644	1.63295	sp|P61158|ARP3_HUMAN
Xe_012386	Xe_012386	post-endosymbiotic	-0.626224	-0.76207	-0.789945	-0.0328538	1.67067
Xe_009850	MYL9_1	post-endosymbiotic	-0.537291	-1.14186	-0.729566	0.324737	1.48681	sp|P19105|ML12A_HUMAN	FRQ1
Xe_004037	PLA2G4A_7	post-endosymbiotic	-0.358821	-0.45035	-1.00148	-0.306691	1.67475	sp|P47712|PA24A_HUMAN
Xe_001330	SNF2 family helicase ATPase	post-endosymbiotic	-0.812658	-0.823511	-0.709281	0.0960482	1.63317	sp|Q9NRZ9|HELLS_HUMAN
Xe_028802	PRKACB	post-endosymbiotic	-0.533527	-1.42707	-0.447141	0.68026	1.1341	sp|P17612|KAPCA_HUMAN	STKc_PKA
Xe_017324	Xe_017324	post-endosymbiotic	-0.973244	-0.756657	-0.640404	0.0957602	1.62819
Xe_002134	Xe_002134	post-endosymbiotic	-0.264623	-0.945652	-0.895136	0.0286285	1.60526
Xe_018661	FOXRED2_2	post-endosymbiotic	-1.02484	-0.580608	-0.65448	-0.0274344	1.65568	sp|Q8IWF2|FXRD2_HUMAN	A_NRPS_Bac
Xe_003474	Protein of unknown function (DUF229)_4	post-endosymbiotic	-0.690205	-0.762917	-0.77021	-0.00645846	1.66578		ALP_like
Xe_008392	COASY_1	post-endosymbiotic	-0.731996	-0.925998	-0.713721	0.159356	1.6035	sp|Q13057|COASY_HUMAN	coaE
Xe_014797	KCTD16	post-endosymbiotic	-0.586392	-0.439612	-0.821422	-0.304791	1.69993	sp|Q68DU8|KCD16_HUMAN	BTB_POZ_KCTD8-like
Xe_013981	PPP1R3E_3	post-endosymbiotic	-0.426534	-1.07657	-0.814721	0.222093	1.53667	sp|Q9UQK1|PPR3C_HUMAN	CBM_21
Xe_013846	LHPP	post-endosymbiotic	-0.781593	-0.58978	-0.766512	-0.111997	1.68773	sp|Q9H008|LHPP_HUMAN
Xe_021529	CDC6	post-endosymbiotic	-0.626207	-0.762518	-0.795318	-0.0294141	1.66975	sp|Q99741|CDC6_HUMAN	CDC6
Xe_014030	RPL9	post-endosymbiotic	-0.296863	-0.868091	-0.957716	0.00334736	1.61851	sp|P32969|RL9_HUMAN
Xe_001060	DIRAS2	post-endosymbiotic	-0.497173	-0.379317	-0.926256	-0.336438	1.68652	sp|Q96HU8|DIRA2_HUMAN
Xe_011610	POU3F2	post-endosymbiotic	-0.126434	-1.12764	-0.898682	0.187493	1.49199	sp|P20264|PO3F3_HUMAN	POU,Homeobox
Xe_010158	Scavenger receptor cysteine_rich domain_3	post-endosymbiotic	-0.219816	-0.373587	-1.032	-0.404232	1.65614	sp|Q9NR16|C163B_HUMAN	SR,EGF_3,FN3,EGF_CA,SEA
Xe_020452	Domain of unknown function (DUF1899)	post-endosymbiotic	-0.904396	-0.67594	-0.719167	0.0154445	1.65607	sp|Q9UQ03|COR2B_HUMAN
Xe_022157	SOCS5	post-endosymbiotic	0.327853	-1.22632	-0.975128	0.204727	1.32404	sp|Q8WXH5|SOCS4_HUMAN
Xe_008421	CDK1	post-endosymbiotic	-0.797254	-0.577207	-0.765581	-0.113859	1.68703	sp|P06493|CDK1_HUMAN
Xe_008141	PAH	post-endosymbiotic	-0.22278	-1.08888	-0.87987	0.170269	1.52612	tr|J3KND8|J3KND8_HUMAN	Biopterin_H,ACT_AAAH
Xe_006028	Xe_006028	post-endosymbiotic	-0.434118	-0.622923	-0.889401	-0.201466	1.6903		7tm_classA_rhodopsin-like
Xe_016282	RPS9_2	post-endosymbiotic	0.133302	-0.931326	-1.07231	-0.036843	1.5287	tr|A0A024R4M0|A0A024R4M0_HUMAN	PTZ00155
Xe_021899	Xe_021899	post-endosymbiotic	-0.56896	-0.94366	-0.789294	0.124562	1.60793		RbsB
Xe_016229	KDR_20	post-endosymbiotic	-1.70313	-0.732493	-0.120305	0.486424	1.2462	sp|P22607|FGFR3_HUMAN	I-set,IG_like,Ig_3,Ig
Xe_018499	STYKc_184	post-endosymbiotic	-0.509567	-0.866268	-0.846083	0.0405305	1.63707	sp|O75460|ERN1_HUMAN
Xe_014147	SOX transcription factor_1	post-endosymbiotic	-1.00032	-1.03196	-0.527738	0.384794	1.47314	sp|O95416|SOX14_HUMAN	SOX-TCF_HMG-box,SOXp
Xe_004126	XPOT_1	post-endosymbiotic	-0.469963	-0.652243	-0.884986	-0.16166	1.68735	sp|O43592|XPOT_HUMAN	Xpo1,Ubl_TBK1_like
Xe_017170	PDXDC1	post-endosymbiotic	-2.06364	-0.327967	0.142321	0.406335	1.02151	tr|J3KNK7|J3KNK7_HUMAN
Xe_016145	PRC1_2	post-endosymbiotic	-0.671913	-0.541183	-0.792518	-0.199025	1.69942	sp|O43663|PRC1_HUMAN
Xe_012481	NAPA	post-endosymbiotic	-1.8881	-0.746212	0.234279	0.759398	0.808269	sp|Q9H115|SNAB_HUMAN	SNAP
Xe_006940	NLRP3_10	post-endosymbiotic	-0.626699	-1.29986	-0.559648	0.547082	1.30821	sp|Q7RTR2|NLRC3_HUMAN	LRR_RI
Xe_009233	Xe_009233	post-endosymbiotic	-0.542163	-0.981492	-0.797598	0.158935	1.58831
Xe_022212	Fas (tnfrsf6)_associated via death domain	post-endosymbiotic	-0.118998	-1.02023	-0.933403	0.0707952	1.55419	sp|Q6ZU80|CE128_HUMAN	Death
Xe_018888	NLRC4_16	post-endosymbiotic	-0.571889	-1.12616	-0.708788	0.309665	1.50072	sp|Q86Y13|DZIP3_HUMAN
Xe_009104	STYKc_122	post-endosymbiotic	-0.736448	-0.809194	-0.741484	0.0511409	1.64858
Xe_021810	Xe_021810	post-endosymbiotic	-0.850853	-0.67673	-0.709137	-0.0246759	1.66974	sp|P51522|ZNF83_HUMAN	COG5048
Xe_006331	TDRD12_1	post-endosymbiotic	-0.0910728	-0.819394	-0.984069	-0.123754	1.62198	sp|Q587J7|TDR12_HUMAN	TUDOR,p23_hB-ind1_like,ARM
Xe_019229	Xe_019229	post-endosymbiotic	0.219671	-0.708839	-1.05381	-0.293095	1.57811
Xe_002530	PABPC1	post-endosymbiotic	0.195657	-0.845468	-1.10857	-0.123805	1.53922	sp|P11940|PABP1_HUMAN
Xe_020561	SLC6A15_4	post-endosymbiotic	0.0374121	-1.30864	-0.840334	0.344914	1.32673	sp|Q9NP91|S6A20_HUMAN
Xe_004917	DUF1900	post-endosymbiotic	-0.764876	-0.701546	-0.782891	-0.0121381	1.6669	tr|J3KSS5|J3KSS5_HUMAN
Xe_016452	Xe_016452	post-endosymbiotic	-0.566754	-0.723305	-0.854553	-0.0648027	1.67435
Xe_028361	TPR_40	post-endosymbiotic	-0.79366	-0.58084	-0.731272	-0.130749	1.69036	sp|Q7Z494|NPHP3_HUMAN	TPR_12
Xe_009062	STYKc_113	post-endosymbiotic	-0.742247	-1.16491	-0.601556	0.422853	1.43532	sp|Q76MJ5|ERN2_HUMAN	TPR
Xe_015261	MCF2L_1	post-endosymbiotic	-1.55306	-0.394536	-0.337415	0.0618466	1.50071	sp|O15068|MCF2L_HUMAN	RhoGEF,SH3_p47phox_like,SPEC
Xe_003149	NUF2_1	post-endosymbiotic	-0.82583	-0.562462	-0.732928	-0.12679	1.68822	sp|Q9BZD4|NUF2_HUMAN	Nuf2
Xe_021761	BYSL	post-endosymbiotic	-0.446552	-1.41791	-0.524029	0.63876	1.16974	sp|Q13895|BYST_HUMAN	Bystin
Xe_018242	RPS2	post-endosymbiotic	0.0488317	-1.28329	-0.861728	0.313247	1.34851	sp|P15880|RS2_HUMAN	PTZ00070
Xe_004489	NXN	post-endosymbiotic	-0.407234	-1.24325	-0.717414	0.389302	1.41315	sp|Q6DKJ4|NXN_HUMAN
Xe_000967	Xe_000967	post-endosymbiotic	-0.879517	-0.972639	-0.62731	0.267411	1.55052		SERTA
Xe_007654	Xe_007654	post-endosymbiotic	-0.431316	-0.892411	-0.86485	0.0371021	1.62903
Xe_000427	RIF1	post-endosymbiotic	-0.972363	-0.822956	-0.621713	0.154694	1.60519	sp|Q5UIP0|RIF1_HUMAN	Rif1_N,Rif1_CTD_C-II_like
Xe_021565	Xe_021565	post-endosymbiotic	-0.405923	-1.26539	-0.700835	0.413869	1.39228
Xe_015471	Xe_015471	post-endosymbiotic	-0.564471	-1.27918	-0.613423	0.492955	1.35106
Xe_017333	STYKc_183	post-endosymbiotic	-0.774254	-1.08653	-0.629025	0.344432	1.49691	tr|E7ETG2|E7ETG2_HUMAN
Xe_001104	ABRACL	post-endosymbiotic	-0.746284	-0.448751	-0.833057	-0.207521	1.68947	sp|Q9P1F3|ABRAL_HUMAN	Costars
Xe_005307	Xe_005307	post-endosymbiotic	-0.668576	-0.978433	-0.723927	0.186589	1.58571	sp|Q13158|FADD_HUMAN	Death
Xe_022225	SP5	post-endosymbiotic	-0.633975	-1.37389	-0.460491	0.648477	1.19462	sp|Q6BEB4|SP5_HUMAN	zf-H2C2_2,zf-C2H2
Xe_000254	PHACTR4	post-endosymbiotic	-0.087851	-1.29592	-0.807663	0.35879	1.35613	sp|Q9C0D0|PHAR1_HUMAN	RPEL
Xe_012813	Xe_012813	post-endosymbiotic	-1.67863	-0.633599	-0.188287	0.354236	1.34613
Xe_008618	Xe_008618	post-endosymbiotic	-0.316193	-0.754969	-0.926732	-0.120126	1.66215
Xe_021169	DNAJB11_2	post-endosymbiotic	-0.793967	-0.540064	-0.739067	-0.160123	1.69311	sp|Q9UBS4|DJB11_HUMAN	DnaJ_C
Xe_020745	CSGALNACT2_1	post-endosymbiotic	-0.602492	-1.22171	-0.63805	0.434669	1.40917	sp|Q8N6G5|CGAT2_HUMAN	CHGN
Xe_013953	Xe_013953	post-endosymbiotic	-0.176359	-0.618423	-1.01626	-0.248161	1.65829
Xe_022317	ATP_utilising chromatin assembly and remodelling N_terminal	post-endosymbiotic	-0.671727	-0.713256	-0.776129	-0.0607324	1.6794	sp|Q9NRL2|BAZ1A_HUMAN	WAC_Acf1_DNA_bd
Xe_000741	CAPN7_3	post-endosymbiotic	-0.311121	-0.863877	-0.903742	-0.0303133	1.63585	sp|Q9Y6W3|CAN7_HUMAN	calpain_III,TLD
Xe_004332	NRCAM_6	post-endosymbiotic	-0.771273	-0.541144	-0.762224	-0.160453	1.69387		FN3
Xe_015970	TAF7	post-endosymbiotic	-0.321097	-0.99546	-0.883695	0.10756	1.5802	sp|Q15545|TAF7_HUMAN	TAFII55_N
Xe_024896	RPL27_2	post-endosymbiotic	-1.27905	-0.866882	-0.419525	0.345912	1.47275	sp|P61353|RL27_HUMAN	KOW_RPL27
Xe_006861	RNF151_16	post-endosymbiotic	-0.531125	-1.19373	-0.692018	0.374054	1.44756	sp|Q9UPQ7|PZRN3_HUMAN	RING-HC
Xe_012366	EEF1G	post-endosymbiotic	0.0470305	-0.698615	-1.09827	-0.216287	1.60277	sp|P26641|EF1G_HUMAN	GST_C_EF1Bgamma_like,EF1G,GST_N_EF1Bgamma
Xe_009203	Xe_009203	post-endosymbiotic	-0.671672	-0.854178	-0.773408	0.0777096	1.63618	sp|Q9H7V2|SYNG1_HUMAN	CD225
Xe_013201	GRK5	post-endosymbiotic	-1.00003	-0.873637	-0.609926	0.227639	1.57036	sp|P34947|GRK5_HUMAN	STKc_GRK4_like
Xe_008813	CLTA	post-endosymbiotic	-0.632681	-0.863837	-0.812733	0.0899923	1.62808	sp|P09496|CLCA_HUMAN	Clathrin_lg_ch
Xe_014111	KCTD11_1	post-endosymbiotic	-1.3292	-0.755024	-0.429781	0.261237	1.51048	tr|E9PRT1|E9PRT1_HUMAN	BTB_POZ_KCTD-like
Xe_013754	Lipoxygenase_5	post-endosymbiotic	-0.231125	-0.867754	-0.940715	-0.0412129	1.62504	sp|P09917|LOX5_HUMAN
Xe_025347	Xe_025347	post-endosymbiotic	-0.84448	-0.795763	-0.692431	0.0779247	1.6396	sp|Q7Z494|NPHP3_HUMAN
Xe_021738	Xe_021738	post-endosymbiotic	-0.727289	-0.73261	-0.777308	-0.00929254	1.667	sp|Q2VWP7|PRTG_HUMAN	FN3
Xe_012228	STIP1	post-endosymbiotic	-0.637519	-0.648415	-0.846222	-0.098279	1.6837	sp|P31948|STIP1_HUMAN	STI1
Xe_021007	ALCAM	post-endosymbiotic	-0.610188	-0.849296	-0.795216	0.0486407	1.64338	sp|A1KZ92|PXDNL_HUMAN	Ig_3,IGc2
Xe_010302	serine arginine_rich splicing factor_2	post-endosymbiotic	-0.621919	-1.23874	-0.61328	0.461694	1.3883	tr|A0A0D9SEM4|A0A0D9SEM4_HUMAN	RRM
Xe_013186	DBNL	post-endosymbiotic	-0.362336	-0.668952	-0.955539	-0.157988	1.67242	sp|Q9UJU6|DBNL_HUMAN	ADF_drebrin_like,SH3_Abp1_eu,DUF5401
Xe_020931	Xe_020931	post-endosymbiotic	-0.712729	-0.722671	-0.758583	-0.0381578	1.67478
Xe_007112	RPL14	post-endosymbiotic	-0.579967	-0.808792	-0.846586	0.0217501	1.64945	sp|P50914|RL14_HUMAN
Xe_017014	Xe_017014	post-endosymbiotic	-0.872808	-1.24737	-0.452675	0.595344	1.28551	sp|Q9H2C0|GAN_HUMAN	Kelch_1
Xe_003365	SLC35A2	post-endosymbiotic	-0.614259	-0.781737	-0.818976	-0.00332356	1.66095	tr|B4DE15|B4DE15_HUMAN
Xe_013055	FAM184A	post-endosymbiotic	-0.285916	-1.07984	-0.851433	0.171414	1.53895	sp|Q8NB25|F184A_HUMAN
Xe_016271	Xe_016271	post-endosymbiotic	-1.1014	-0.477963	-0.635903	-0.0714738	1.64883	tr|D2WEZ3|D2WEZ3_HUMAN	VWD,C8,U1snRNP70_N,TIL,EGF_CA
Xe_014011	DSCAM	post-endosymbiotic	-0.834832	-0.812106	-0.700276	0.0933144	1.63416	sp|O60469|DSCAM_HUMAN	I-set,FN3,IG_like,IG,Ig
Xe_014692	nose resistant to fluoxetine protein 6_like_8	post-endosymbiotic	-0.840232	-0.572834	-0.72979	-0.111309	1.68549		OafA
Xe_005316	WD40	post-endosymbiotic	-0.599328	-0.655888	-0.837815	-0.118005	1.6879		WD40
Xe_024757	Integrase core domain_82	post-endosymbiotic	-0.727084	-1.07289	-0.661059	0.310607	1.51677
Xe_014936	Xe_014936	post-endosymbiotic	-1.02213	-1.1438	-0.436366	0.530974	1.35217
Xe_018679	Solute carrier family 8 sodium calcium exchanger member	post-endosymbiotic	-0.909942	-0.806153	-0.663295	0.116387	1.62373	sp|P57103|NAC3_HUMAN
Xe_005615	Xe_005615	post-endosymbiotic	-0.345554	-0.5404	-0.908198	-0.297529	1.68916
Xe_007976	Xe_007976	post-endosymbiotic	-1.24603	-0.265925	-0.513581	-0.190114	1.61294
Xe_001283	Xe_001283	post-endosymbiotic	-0.566351	-0.781597	-0.811824	-0.034818	1.66761	sp|Q9NRG4|SMYD2_HUMAN	DUF4470,zf-MYND
Xe_002681	RPL7	post-endosymbiotic	-0.144751	-0.84344	-1.00631	-0.0619165	1.61181	sp|P18124|RL7_HUMAN	uL30_euk
Xe_002974	PIK3C3	post-endosymbiotic	-1.01495	-1.12778	-0.454777	0.506535	1.37468	sp|Q8NEB9|PK3C3_HUMAN	PI3Kc_III,C2_PI3K_class_III
Xe_014559	LRRNT	post-endosymbiotic	-0.390482	-1.27702	-0.700273	0.42539	1.37856	tr|A0A087X0T8|A0A087X0T8_HUMAN	IG_like
Xe_017106	transposable element_1	post-endosymbiotic	-0.754995	-0.312692	-0.747645	-0.343048	1.68713	sp|Q7Z494|NPHP3_HUMAN
Xe_025037	Xe_025037	post-endosymbiotic	-0.820709	-0.861483	-0.710398	0.144254	1.61338
Xe_022373	ATAD1	post-endosymbiotic	-0.751994	-1.4327	-0.2338	0.832259	0.952325	sp|Q8NBU5|ATAD1_HUMAN	SpoVK
Xe_008120	Xe_008120L	post-endosymbiotic	0.0948849	-1.01648	-1.02383	0.0400151	1.50833	sp|P30279|CCND2_HUMAN	Cyclin_N,Cyclin_C
Xe_012099	HECTD1_2	post-endosymbiotic	-0.893061	-1.02302	-0.59768	0.326725	1.51383	sp|Q9ULT8|HECD1_HUMAN	Sad1_UNC,Ank_2
Xe_013321	Xe_013321	post-endosymbiotic	-0.813826	-0.579546	-0.750389	-0.110396	1.68637
Xe_002976	Xe_002976	post-endosymbiotic	0.318984	-1.17538	-0.988447	0.141215	1.37033
Xe_002097	SLC50A1	post-endosymbiotic	-0.520672	-1.06617	-0.769445	0.234172	1.5435	tr|A0A087WXX5|A0A087WXX5_HUMAN
Xe_014934	Xe_014934	post-endosymbiotic	-0.474599	-0.581579	-0.875573	-0.223357	1.69541
Xe_018671	AGRN_5	post-endosymbiotic	-0.669946	-0.796545	-0.784582	0.0233867	1.65566	tr|A0A087X208|A0A087X208_HUMAN	KAZAL
Xe_020974	Tudor domain_3	post-endosymbiotic	-1.66697	-0.724684	-0.161894	0.44612	1.29308	sp|Q9BXT4|TDRD1_HUMAN	TUDOR
Xe_012277	visual system homeobox	post-endosymbiotic	-2.18359	-0.23535	0.439864	0.55895	0.636008	sp|Q9NZR4|VSX1_HUMAN	Homeobox
Xe_012805	SKI	post-endosymbiotic	-1.0969	-0.210285	-0.636367	-0.266916	1.63619	sp|P12755|SKI_HUMAN	c-SKI_SMAD_bind,Ski_Sno
Xe_005040	Methyltransferase domain_1	post-endosymbiotic	-0.433521	-0.577407	-0.906597	-0.229699	1.69179	sp|Q8N6F8|MET27_HUMAN	Methyltransf_25
Xe_014401	SLC1A1_10	post-endosymbiotic	-0.906365	-0.954522	-0.615774	0.257178	1.55616	sp|P48664|EAA4_HUMAN	SDF
Xe_006981	SLC52A3_3	post-endosymbiotic	-0.987072	-1.26964	-0.329445	0.698521	1.17167
Xe_002328	AAGAB	post-endosymbiotic	-1.06385	-1.04052	-0.482139	0.426918	1.43966	sp|Q6PD74|AAGAB_HUMAN	Adaptin_binding
Xe_008536	COPB1	post-endosymbiotic	-0.208457	-1.3179	-0.744423	0.417558	1.34003	sp|P53618|COPB_HUMAN	Adaptin_N,Coatomer_b_Cpla,Coatamer_beta_C
Xe_015109	Xe_015109	post-endosymbiotic	-0.996755	-0.52026	-0.656036	-0.0963418	1.66921		IG_like
Xe_002408	VTI1A	post-endosymbiotic	-1.47609	-0.865022	-0.267619	0.469071	1.34417	sp|Q96AJ9|VTI1A_HUMAN	SNARE_Vti1a,V-SNARE
Xe_025014	ETNK2	post-endosymbiotic	-0.258853	-0.728571	-0.950921	-0.156301	1.66124	sp|Q9HBU6|EKI1_HUMAN	ETNK_euk
Xe_012409	MEMO1	post-endosymbiotic	-0.663623	-0.901321	-0.769636	0.122477	1.61696	sp|Q9Y316|MEMO1_HUMAN	MEMO_like
Xe_019282	Aminopeptidase_1	post-endosymbiotic	-0.704933	-0.888643	-0.736607	0.11331	1.62314	sp|Q9NZ08|ERAP1_HUMAN	M1_APN-Q_like,ERAP1_C
Xe_002270	CHAF1A	post-endosymbiotic	-0.336937	-1.17141	-0.790475	0.284694	1.47764	sp|Q13111|CAF1A_HUMAN	CAF1A
Xe_012478	NAA40	post-endosymbiotic	-1.17285	-0.370003	-0.578493	-0.135951	1.63741	sp|Q86UY6|NAA40_HUMAN	Acetyltransf_1
Xe_022315	Xe_022315	post-endosymbiotic	-0.466509	-0.484602	-0.887675	-0.296233	1.6965	sp|P15336|ATF2_HUMAN	bZIP_ATF2
Xe_004793	BUB1B	post-endosymbiotic	-0.854012	-0.747151	-0.697591	0.0379979	1.65274	sp|O60566|BUB1B_HUMAN	Mad3_BUB1_I
Xe_007465	EHBP1	post-endosymbiotic	-0.48219	-0.997341	-0.823588	0.159846	1.58015	tr|A0A0U1RQH4|A0A0U1RQH4_HUMAN	DUF3585,CH,NT-C2
Xe_003629	Xe_003629	post-endosymbiotic	-1.09718	-0.898615	-0.538842	0.294008	1.52767
Xe_019559	NLRC4_48	post-endosymbiotic	-0.904768	-0.864381	-0.64254	0.164213	1.60336	tr|C9J9M8|C9J9M8_HUMAN	AAA_16
Xe_007510	MDN1_1	post-endosymbiotic	-1.02957	-0.785875	-0.620749	0.157001	1.6009	sp|Q9NU22|MDN1_HUMAN
Xe_020717	Xe_020717	post-endosymbiotic	-0.445947	-0.62663	-0.896667	-0.188708	1.68901
Xe_022754	KIFC1_3	post-endosymbiotic	-0.859953	-0.692313	-0.708965	-0.0045433	1.66448	sp|Q9BW19|KIFC1_HUMAN	KISc_C_terminal
Xe_000764	CAPSL_3	post-endosymbiotic	-0.413345	-0.81419	-0.923164	-0.015501	1.64317	sp|Q8WWF8|CAPSL_HUMAN
Xe_004668	HIST1H2BB_1	post-endosymbiotic	-0.381368	-0.935617	-0.878609	0.0668968	1.6093	sp|Q99879|H2B1M_HUMAN	H2B
Xe_004687	NRCAM_8	post-endosymbiotic	-0.73811	-1.01875	-0.684136	0.260107	1.54985	sp|Q9P232|CNTN3_HUMAN	I-set,IGc2,FN3,Ig,fn3
Xe_005308	SRY_1	post-endosymbiotic	-0.324967	-0.80339	-0.914841	-0.0771275	1.65244	sp|O95416|SOX14_HUMAN	SOX-TCF_HMG-box
Xe_000185	SYNtaxin	post-endosymbiotic	-0.509006	-1.17381	-0.716136	0.344129	1.46727	sp|Q86Y82|STX12_HUMAN	SNARE_syntaxin7_like
Xe_012815	SPSB1	post-endosymbiotic	-0.111057	-0.554199	-1.08928	-0.280645	1.63848	sp|Q96A44|SPSB4_HUMAN	SPRY_SOCS1-2-4
Xe_012333	MED17	post-endosymbiotic	-0.861389	-0.75436	-0.698103	0.0503098	1.64871	sp|Q9NVC6|MED17_HUMAN
Xe_014098	NUPL1	post-endosymbiotic	-1.67301	-0.820762	-0.0890605	0.571316	1.18493	sp|Q9BVL2|NUP58_HUMAN
Xe_015813	CP3_1	post-endosymbiotic	-0.433408	-0.397775	-0.942614	-0.344875	1.68519	sp|O60911|CATL2_HUMAN	Peptidase_C1A,FA58C,Inhibitor_I29
Xe_007834	Xe_007834	post-endosymbiotic	-0.25205	-0.747005	-0.941683	-0.148022	1.65897
Xe_021959	HSPA8_3	post-endosymbiotic	-0.719971	-1.20206	-0.587992	0.458529	1.40324	sp|P11142|HSP7C_HUMAN
Xe_021551	Neuronal pas domain protein	post-endosymbiotic	-0.738416	-1.19913	-0.577636	0.460919	1.40278	sp|Q14190|SIM2_HUMAN	PAS_3,PAS,HLH
Xe_000688	FG06400.1	post-endosymbiotic	-0.352568	-0.647987	-0.927384	-0.197712	1.68097	sp|O00442|RTCA_HUMAN	RTC,DnaJ
Xe_018607	Xe_018607	post-endosymbiotic	-0.381502	-0.444448	-0.891993	-0.360867	1.69	sp|Q9HB21|PKHA1_HUMAN
Xe_016329	ANKFN1_1	post-endosymbiotic	-0.366878	-0.501088	-0.925431	-0.309579	1.68948	tr|A0A1B0GTR8|A0A1B0GTR8_HUMAN
Xe_017509	MHC2	post-endosymbiotic	-0.122411	-1.19598	-0.859916	0.254811	1.44612	sp|P35580|MYH10_HUMAN	MYSc_class_II,Myosin_N
Xe_013875	Xe_013875	post-endosymbiotic	-0.800067	-1.25925	-0.485227	0.56669	1.30811	sp|P35625|TIMP3_HUMAN
Xe_006270	GPI	post-endosymbiotic	-0.858035	-0.901982	-0.67974	0.198175	1.58844	tr|A0A0A0MTS2|A0A0A0MTS2_HUMAN	pgi
Xe_011055	CMPK2	post-endosymbiotic	-1.12224	-1.01044	-0.458657	0.421427	1.4401	sp|Q5EBM0|CMPK2_HUMAN
Xe_003127	DDX25	post-endosymbiotic	-0.431971	-0.476238	-0.884824	-0.319458	1.69508	tr|I3L0H8|I3L0H8_HUMAN	SrmB
Xe_010954	MGST3	post-endosymbiotic	-0.690987	-1.22051	-0.588867	0.467383	1.3921	sp|O14880|MGST3_HUMAN	MAPEG
Xe_005268	EMC4	post-endosymbiotic	-0.976155	-0.821536	-0.631844	0.162339	1.6021	sp|Q5J8M3|EMC4_HUMAN	DUF1077
Xe_018737	CARD11_2	post-endosymbiotic	-0.578349	-0.3296	-0.836476	-0.37833	1.69063	sp|Q9H257|CARD9_HUMAN	CARD
Xe_012976	APITD1	post-endosymbiotic	0.351297	-1.06942	-1.03107	0.0211736	1.42723	sp|Q8N2Z9|CENPS_HUMAN	CENP-S
Xe_002320	heterogeneous nuclear ribonucleoprotein K_like	post-endosymbiotic	-0.746056	-1.20526	-0.567982	0.471414	1.39424	sp|P57721|PCBP3_HUMAN	Ribosomal_S17e,PCBP_like_KH,KH-I
Xe_008369	WEE1	post-endosymbiotic	-0.783106	-0.91461	-0.693625	0.168013	1.60135	sp|P30291|WEE1_HUMAN
Xe_024621	AP2A2	post-endosymbiotic	-0.821605	-0.755232	-0.748364	0.0557823	1.64676	sp|O94973|AP2A2_HUMAN	Adaptin_N,Alpha_adaptin_C,Alpha_adaptinC2
Xe_020718	Xe_020718	post-endosymbiotic	-1.17775	-0.687551	-0.537105	0.119633	1.59671
Xe_024442	Xe_024442	post-endosymbiotic	-1.11379	-0.314451	-0.59075	-0.208635	1.64732
Xe_008144	RPL10A	post-endosymbiotic	-0.0274223	-0.74701	-1.06711	-0.164331	1.61164	sp|P62906|RL10A_HUMAN
Xe_008339	RPS18	post-endosymbiotic	-0.267108	-0.861321	-0.960563	-0.0169701	1.62127	sp|P62269|RS18_HUMAN	PTZ00134
Xe_018450	protein LST8 homolog	post-endosymbiotic	-0.470791	-1.05223	-0.785106	0.195203	1.55844	sp|Q9BVC4|LST8_HUMAN
Xe_019041	WD repeat domain 31_63	post-endosymbiotic	-0.707373	-0.892076	-0.736616	0.118745	1.62097	tr|C9J9M8|C9J9M8_HUMAN	AAA_16
Xe_011575	TRPA1_15	post-endosymbiotic	-0.702064	-0.860234	-0.740919	0.0830064	1.6354	sp|O75762|TRPA1_HUMAN	Ank_2
Xe_022062	RNF41	post-endosymbiotic	-0.534327	-1.27084	-0.635425	0.469316	1.3677	tr|F8VSB6|F8VSB6_HUMAN
Xe_002158	Xe_002158	post-endosymbiotic	-1.30094	-0.42271	-0.514807	-0.0348526	1.60073		zf-MYND
Xe_014032	PLRG1	post-endosymbiotic	-1.40434	-0.473163	-0.441083	0.0516689	1.55937	sp|O43660|PLRG1_HUMAN	WD40
Xe_007233	Xe_007233	post-endosymbiotic	-0.442896	-0.465994	-0.88067	-0.324101	1.69546
Xe_005151	G_Protein coupled receptor_2	post-endosymbiotic	-0.00253952	-0.617085	-1.02104	-0.314069	1.63604	tr|E7EMR3|E7EMR3_HUMAN	7tmB3_Methuselah-like,Somatomedin_B
Xe_011400	CHMP2B	post-endosymbiotic	-0.44439	-1.46472	-0.448189	0.717515	1.06654	sp|Q9UQN3|CHM2B_HUMAN	Snf7
Xe_019468	Xe_019468L	post-endosymbiotic	-0.783041	-0.818129	-0.714158	0.0737909	1.64116	tr|C9J9M8|C9J9M8_HUMAN	WD40
Xe_021642	SOX transcription factor_2	post-endosymbiotic	-0.161504	-1.54999	-0.438513	0.769238	0.897887	sp|O95416|SOX14_HUMAN	SOX-TCF_HMG-box
Xe_013287	IFIH1_2	post-endosymbiotic	-0.811118	-0.722001	-0.72851	0.00378356	1.66366	tr|A0A3B3IRK8|A0A3B3IRK8_HUMAN	RIG-I_C-RD
Xe_007544	STYKc_47	post-endosymbiotic	-0.206045	-1.48373	-0.561096	0.672575	1.05983	tr|E7ETG2|E7ETG2_HUMAN	TPR
Xe_002704	RPL30	post-endosymbiotic	-0.173186	-0.547814	-1.04077	-0.291184	1.65686	sp|P62888|RL30_HUMAN	PTZ00106
Xe_023115	Xe_023115	post-endosymbiotic	-0.0780663	-0.481737	-1.01996	-0.390918	1.64942
Xe_020093	Xe_020093	post-endosymbiotic	-0.592148	-0.990692	-0.762169	0.177419	1.58402
Xe_016183	Xe_016183	post-endosymbiotic	-0.962015	-0.954079	-0.58634	0.281862	1.5412
Xe_014542	CCNB3	post-endosymbiotic	-0.563405	-0.789477	-0.816461	-0.0261176	1.66489	sp|Q8WWL7|CCNB3_HUMAN
Xe_023795	NUON_6	post-endosymbiotic	-0.302947	-1.1291	-0.829529	0.232099	1.50611	sp|P03905|NU4M_HUMAN	ND2
Xe_015749	DOK7	post-endosymbiotic	-0.121435	-1.34373	-0.755741	0.425112	1.3072	sp|Q18PE1|DOK7_HUMAN
Xe_027693	Xe_027693	post-endosymbiotic	-0.440289	-0.459233	-0.881407	-0.32984	1.69504
Xe_015004	calcium channel, voltage_dependent, alpha 2 delta subunit 3	post-endosymbiotic	0.303369	-1.34243	-0.880357	0.335717	1.22705	sp|Q8IZS8|CA2D3_HUMAN	VWA_N,PDC1_MCP_like,dCache_1
Xe_010383	Protein phosphatase inhibitor_1	post-endosymbiotic	-0.666274	-1.22706	-0.600377	0.468033	1.38887	sp|P41236|IPP2_HUMAN	IPP-2
Xe_021652	METTL14	post-endosymbiotic	0.147998	-1.17448	-0.966773	0.184058	1.40896	sp|Q9HCE5|MET14_HUMAN	MT-A70,PTZ00071
Xe_020598	Xe_020598	post-endosymbiotic	-0.050812	-1.20032	-0.878651	0.240333	1.43506
Xe_027821	Xe_027821	post-endosymbiotic	-0.363201	-0.46136	-0.93917	-0.333411	1.68695	sp|P46531|NOTC1_HUMAN	EGF_CA,EGF
Xe_024051	STYKc_209	post-endosymbiotic	-0.390408	-0.752407	-0.920422	-0.0901054	1.66351	tr|E7ETG2|E7ETG2_HUMAN	TPR
Xe_004017	A1pp_1	post-endosymbiotic	-0.773034	-0.935497	-0.691553	0.184469	1.59291	sp|Q460N5|PAR14_HUMAN	TCCD_inducible_PARP_like
Xe_010168	Malate/L_lactate dehydrogenase_1	post-endosymbiotic	-1.06827	-0.595627	-0.609369	-0.00866784	1.64694		Ldh_2
Xe_002926	Scavenger receptor cysteine_rich domain_1	post-endosymbiotic	0.27698	-0.57392	-1.16062	-0.357058	1.55415	tr|F5GWJ5|F5GWJ5_HUMAN	SR,Ig_3,I-set,FU
Xe_012259	TLR2	post-endosymbiotic	0.188098	-1.4924	-0.689179	0.55917	1.04285	sp|Q8NDA2|HMCN2_HUMAN	TIR,IG_like,IG
Xe_002230	CHSY1_2	post-endosymbiotic	-0.722123	-1.04911	-0.674574	0.282847	1.53441	sp|Q86X52|CHSS1_HUMAN	CHGN,Fringe
Xe_018944	Xe_018944	post-endosymbiotic	-0.723938	-1.08998	-0.652528	0.326985	1.50523
Xe_003776	Xe_003776	post-endosymbiotic	-0.739686	-0.765448	-0.741292	0.00911104	1.66218
Xe_020835	RPS12_1	post-endosymbiotic	-0.810716	-0.291159	-0.779735	-0.312533	1.6798	sp|P25398|RS12_HUMAN	Ribosomal_L7Ae,COG5048
Xe_020802	Xe_020802	post-endosymbiotic	-1.01971	-1.03358	-0.51399	0.395648	1.46467		Gal_Lectin,FN3,SR
Xe_019250	Xe_019250	post-endosymbiotic	-1.2816	-0.852778	-0.435166	0.340255	1.47697
Xe_012286	Xe_012286	post-endosymbiotic	-1.56314	-0.716691	-0.258417	0.358901	1.39102
Xe_021923	SF3A1	post-endosymbiotic	-0.776985	-1.02785	-0.661394	0.285675	1.53655	sp|Q15459|SF3A1_HUMAN	PRP21_like_P,Ubl_SF3a120,Surp,SWAP
Xe_005490	Xe_005490	post-endosymbiotic	-0.562359	-0.545404	-0.836085	-0.229674	1.70007
Xe_014995	BCL3_2	post-endosymbiotic	-0.746582	-0.931695	-0.703617	0.169451	1.5992	tr|H7C0A2|H7C0A2_HUMAN
Xe_012643	PIGP	post-endosymbiotic	-1.74522	-0.887434	0.154631	0.80473	0.845877	sp|P57054|PIGP_HUMAN	PIG-P
Xe_014674	Multicopper oxidase_8	post-endosymbiotic	-0.650069	-0.644379	-0.798333	-0.122247	1.69094
Xe_018761	MAM domain containing 4_22	post-endosymbiotic	-0.209308	-0.394616	-0.944166	-0.44037	1.66622	sp|Q5VYJ5|MALR1_HUMAN	MAM
Xe_011817	PROP1_1	post-endosymbiotic	-0.899084	-0.582069	-0.6957	-0.0856393	1.6782	tr|A0A0G2JQ02|A0A0G2JQ02_HUMAN	Homeobox
Xe_002587	EEF1A1	post-endosymbiotic	0.00375088	-0.607779	-1.06803	-0.296744	1.62766	sp|Q05639|EF1A2_HUMAN	PTZ00141,Death
Xe_018634	SLC39A11	post-endosymbiotic	-0.219368	-1.03919	-0.897365	0.117293	1.55443	sp|Q8N1S5|S39AB_HUMAN	ZupT,Ribosomal_L1
Xe_014825	Reeler domain_2	post-endosymbiotic	-0.0614711	-0.519225	-1.04072	-0.357844	1.64502		Reeler
Xe_024687	Xe_024687	post-endosymbiotic	-1.14723	-0.764429	-0.549338	0.183272	1.57751
Xe_003129	DCAF10_1	post-endosymbiotic	-0.350112	-0.516052	-0.919974	-0.308387	1.68898	sp|Q5QP82|DCA10_HUMAN	WD40
Xe_002326	CKS2	post-endosymbiotic	-0.435584	-0.704051	-0.885625	-0.132884	1.67973	sp|P33552|CKS2_HUMAN	CKS
Xe_017292	STYKc_176	post-endosymbiotic	-0.78386	-1.06568	-0.634143	0.324968	1.51085	tr|E7ETG2|E7ETG2_HUMAN
Xe_015843	YIPF6	post-endosymbiotic	-0.918789	-1.04305	-0.57424	0.361331	1.49076	sp|Q96EC8|YIPF6_HUMAN
Xe_002941	transporter activity_5	post-endosymbiotic	-0.83736	-0.285608	-0.712113	-0.333845	1.67934	sp|Q9BT88|SYT11_HUMAN	C2B_Synaptotagmin
Xe_011215	BCKDHB	post-endosymbiotic	-0.827971	-1.3018	-0.417656	0.644944	1.22534	sp|P21953|ODBB_HUMAN
Xe_016139	SMARCA5	post-endosymbiotic	-1.00353	-1.06398	-0.507722	0.423667	1.44413	sp|O60264|SMCA5_HUMAN
Xe_012464	RCC1	post-endosymbiotic	-0.7416	-1.0957	-0.642927	0.342359	1.49624	tr|C9JQZ4|C9JQZ4_HUMAN
Xe_011828	PYGL	post-endosymbiotic	-0.0558474	-1.05544	-0.964112	0.107719	1.51869	sp|P11217|PYGM_HUMAN	GT35_Glycogen_Phosphorylase
Xe_014774	SMC4	post-endosymbiotic	-0.0564688	-0.361904	-1.0177	-0.483045	1.63595	tr|E9PD53|E9PD53_HUMAN	Smc
Xe_027839	Xe_027839	post-endosymbiotic	-1.80213	-0.449289	-0.131591	0.270272	1.31759	sp|Q53G59|KLH12_HUMAN
Xe_016307	PIKK family atypical protein kinase_1	post-endosymbiotic	-0.626537	-0.572443	-0.805421	-0.191063	1.69893	sp|P78527|PRKDC_HUMAN
Xe_007094	IRX6_1	post-endosymbiotic	-0.808867	-0.403805	-0.773944	-0.238422	1.69015	sp|P78412|IRX6_HUMAN	Homeobox_KN
Xe_005242	PHR	post-endosymbiotic	-0.168153	-1.0181	-0.915945	0.079252	1.56188		phr2
Xe_015498	SLC9A7_1	post-endosymbiotic	-1.14906	-1.00793	-0.441185	0.43292	1.42918	sp|Q8IVB4|SL9A9_HUMAN
Xe_009683	ATIC_1	post-endosymbiotic	-0.595986	-1.07011	-0.726173	0.258593	1.5376	sp|P31939|PUR9_HUMAN	PRK07106,IMPCH
Xe_021910	Histone H2A	post-endosymbiotic	-1.10986	-1.01165	-0.469722	0.41887	1.44334	sp|Q96QV6|H2A1A_HUMAN	PTZ00017
Xe_010820	SAM and SH3 domain containing 1_4	post-endosymbiotic	0.0464552	-1.32956	-0.82506	0.366461	1.30446	sp|O94885|SASH1_HUMAN
Xe_025643	FAM178B	post-endosymbiotic	-0.987775	-0.887628	-0.604196	0.230763	1.56905	sp|Q8IX21|SLF2_HUMAN
Xe_004513	PITPNM2	post-endosymbiotic	-0.583679	-0.816803	-0.832169	0.0226476	1.65012	sp|O00562|PITM1_HUMAN	DDHD
Xe_008352	FUBP1_1	post-endosymbiotic	-0.0570818	-0.952182	-0.991795	0.00518038	1.56774	sp|Q96I24|FUBP3_HUMAN	KH_1
Xe_014363	EIF4A2	post-endosymbiotic	-0.0355809	-1.00758	-0.988711	0.0579024	1.53813	sp|Q14240|IF4A2_HUMAN
Xe_005143	SH3PXD2B_1	post-endosymbiotic	-0.958373	-1.00819	-0.566871	0.339699	1.50525	tr|G3V144|G3V144_HUMAN	SH3_p47phox_like,SH2
Xe_001698	Xe_001698	post-endosymbiotic	-0.00494536	-0.698627	-1.01805	-0.24712	1.6291
Xe_006730	transmembrane protein 70	post-endosymbiotic	-0.606424	-0.842383	-0.789919	0.0359041	1.64773	sp|Q9BUB7|TMM70_HUMAN	TMEM70
Xe_021435	Xe_021435	post-endosymbiotic	-0.380733	-0.460395	-0.90147	-0.345422	1.6907	sp|Q86WV6|STING_HUMAN
Xe_002319	UBAP2L	post-endosymbiotic	-0.781731	-1.36559	-0.358	0.718274	1.12778	sp|Q5T6F2|UBAP2_HUMAN	DUF3697
Xe_014464	RPS19	post-endosymbiotic	-0.0939902	-0.687157	-1.04673	-0.204753	1.6354	sp|P39019|RS19_HUMAN	Ribosomal_S19e
Xe_015977	PWP2	post-endosymbiotic	-0.392524	-0.521719	-0.895366	-0.297727	1.69305	tr|A0A0B4J2E5|A0A0B4J2E5_HUMAN	WD40,Utp12
Xe_018298	ACTB_2	post-endosymbiotic	-0.591747	-0.67976	-0.835739	-0.102152	1.68483	sp|P60709|ACTB_HUMAN
Xe_016155	HMG (high mobility group) box_5	post-endosymbiotic	0.0578839	-0.817415	-1.07727	-0.12363	1.58012	tr|E7ES08|E7ES08_HUMAN
Xe_003151	NOL6	post-endosymbiotic	-0.634649	-0.985434	-0.74276	0.185393	1.58382	sp|Q9H6R4|NOL6_HUMAN	Nrap_D5,Nrap_D4,Nrap_D3,Nrap_D2,Nrap,Nrap_D6
Xe_005213	SNRPB	post-endosymbiotic	-0.417894	-0.627883	-0.914728	-0.191007	1.68612	sp|P14678|RSMB_HUMAN	Sm_B
Xe_005132	CLTC	post-endosymbiotic	-0.0667054	-0.775167	-1.04378	-0.137543	1.6157	sp|Q00610|CLH1_HUMAN	CLH,Clathrin_H_link,Clathrin,Clathrin-link,Clathrin_propel
Xe_014302	KLF12	post-endosymbiotic	-0.920794	-0.922043	-0.627898	0.235647	1.56841	sp|P57682|KLF3_HUMAN	COG5048
Xe_003756	NRL_1	post-endosymbiotic	-1.09858	-1.27171	-0.2032	0.802501	1.03304	sp|Q9ULX9|MAFF_HUMAN	bZIP_Maf
Xe_020735	DEK C terminal domain_2	post-endosymbiotic	-0.228943	-0.957762	-0.923487	0.0436122	1.59166	sp|P35659|DEK_HUMAN	DEK_C
Xe_018249	Copper/zinc superoxide dismutase (SODC)_3	post-endosymbiotic	-0.794185	-1.00087	-0.656478	0.258726	1.55313		Sod_Cu
Xe_023390	HNMT_2	post-endosymbiotic	-0.862214	-1.06508	-0.591021	0.357369	1.49192	sp|P50135|HNMT_HUMAN	Methyltransf_23
Xe_002147	SH3_domain GRB2_like 2	post-endosymbiotic	-1.17941	-0.638136	-0.560427	0.0854598	1.60718	sp|Q99962|SH3G2_HUMAN	SH3_Endophilin_A
Xe_023500	SLC43A3_4	post-endosymbiotic	-0.724655	-0.653679	-0.765546	-0.0901712	1.68605	sp|O75387|LAT3_HUMAN	MFS_GLUT6_8_Class3_like
Xe_002924	Roundabout, axon guidance receptor, homolog	post-endosymbiotic	-0.916551	-0.733562	-0.671796	0.0512735	1.6462	sp|Q9UGM3|DMBT1_HUMAN	SR,FU
Xe_003332	AQP8_1	post-endosymbiotic	-0.662561	-0.512123	-0.838933	-0.202474	1.69638	sp|P55087|AQP4_HUMAN	MIP
Xe_013954	ENO4_1	post-endosymbiotic	-0.676637	-0.365458	-0.832525	-0.306992	1.69266	sp|A6NNW6|ENO4_HUMAN
Xe_003769	Xe_003769	post-endosymbiotic	0.321928	-0.46538	-1.09825	-0.486961	1.55139		7tm_classC_mGluR-like
Xe_002443	RPLP0	post-endosymbiotic	-0.246021	-0.80103	-0.97971	-0.0754927	1.63602	sp|P05388|RLA0_HUMAN	PTZ00135
Xe_012082	APLF_1	post-endosymbiotic	-0.945993	-1.08835	-0.529237	0.423889	1.44431	tr|F8WET0|F8WET0_HUMAN	zf-CCHH,FHA
Xe_002844	TDRD7_2	post-endosymbiotic	-0.824557	-1.16189	-0.556275	0.456132	1.41405	sp|Q8NHU6|TDRD7_HUMAN	TUDOR
Xe_003125	Xe_003125	post-endosymbiotic	0.220238	-0.85847	-1.05386	-0.156229	1.54699
Xe_005379	ABCB1_2	post-endosymbiotic	-0.595442	-0.999801	-0.750758	0.183077	1.58102	sp|P08183|MDR1_HUMAN
Xe_005306	Xe_005306	post-endosymbiotic	-0.77152	-1.21406	-0.551101	0.499673	1.37202	sp|Q13546|RIPK1_HUMAN	Death
Xe_005234	HMR_1_4	post-endosymbiotic	-1.10058	-0.807341	-0.555473	0.196639	1.57674	sp|Q9HCU4|CELR2_HUMAN	Cadherin_repeat
Xe_015072	PAICS	post-endosymbiotic	-0.915707	-0.60606	-0.707148	-0.0482082	1.67019	sp|P22234|PUR6_HUMAN	SAICAR_synt_Ade5
Xe_002544	ASAP1	post-endosymbiotic	-0.275009	-0.849393	-0.929653	-0.0462397	1.63469	tr|A0A0A0MRE5|A0A0A0MRE5_HUMAN	BAR_ASAPs,ArfGap_ASAP,Ank_2
Xe_002483	EXOC3	post-endosymbiotic	-1.8972	-0.346892	-0.067136	0.260229	1.25084	sp|O60645|EXOC3_HUMAN	Sec6
Xe_021702	DPYS	post-endosymbiotic	-0.502795	-0.892005	-0.846258	0.0647097	1.62673	sp|Q14117|DPYS_HUMAN	D-HYD
Xe_013801	BRD8	post-endosymbiotic	-0.424241	-1.31647	-0.65268	0.48871	1.32791	tr|B5MCW3|B5MCW3_HUMAN
Xe_013354	SF3B4_1	post-endosymbiotic	-0.549235	-0.572531	-0.847457	-0.208847	1.69811	sp|Q15427|SF3B4_HUMAN	RRM1_SF3B4,RRM2_SF3B4
Xe_013870	PDCD11	post-endosymbiotic	-0.569998	-1.37232	-0.513594	0.628771	1.2097	tr|A0A3B3IUD7|A0A3B3IUD7_HUMAN	S1_Rrp5_repeat_hs1_sc1,RpsA,Suf,TPR
Xe_017289	STYKc_175	post-endosymbiotic	-0.597009	-1.03595	-0.739422	0.222628	1.55933	tr|E7ETG2|E7ETG2_HUMAN
Xe_005400	RALY	post-endosymbiotic	-0.715187	-1.05836	-0.674857	0.29084	1.52888	tr|Q5QPM1|Q5QPM1_HUMAN	RRM_hnRNPC_like,RRM
Xe_004655	SRSF1	post-endosymbiotic	-0.59747	-0.651485	-0.847935	-0.117002	1.68698	tr|J3KTL2|J3KTL2_HUMAN	RRM1_SRSF1_like
Xe_008428	VDAC1	post-endosymbiotic	0.294619	-1.44629	-0.77467	0.469784	1.0973	sp|P45880|VDAC2_HUMAN	Porin3_VDAC
Xe_007886	PIN1	post-endosymbiotic	-0.130774	-1.08813	-0.913536	0.147437	1.51682	sp|Q13526|PIN1_HUMAN	PTZ00356,WW
Xe_016057	Xe_016057	post-endosymbiotic	-0.288888	-0.428632	-0.949536	-0.383293	1.67881	sp|Q7Z5P9|MUC19_HUMAN
Xe_010730	ATP5O	post-endosymbiotic	-0.789493	-0.889031	-0.719212	0.159736	1.60586	sp|P48047|ATPO_HUMAN	OSCP,MRNIP
Xe_011956	HSP90AB1	post-endosymbiotic	0.128106	-0.837427	-1.0745	-0.132047	1.5649	sp|P08238|HS90B_HUMAN
Xe_008379	CDC37	post-endosymbiotic	-0.567582	-1.35617	-0.527137	0.591333	1.24936	sp|Q16543|CDC37_HUMAN	CDC37_N,CDC37_C
Xe_022300	CED_3_7	post-endosymbiotic	-0.625569	-1.36047	-0.498733	0.646428	1.20115	sp|P55210|CASP7_HUMAN	CASc,CARD
Xe_008577	Xe_008577	post-endosymbiotic	-2.00351	-0.567112	0.21314	0.624282	0.893209		tolA_full
Xe_018697	RPL3_1	post-endosymbiotic	-0.584022	-1.35939	-0.525671	0.622615	1.22094	tr|H7C3M2|H7C3M2_HUMAN
Xe_001948	GPR126_2	post-endosymbiotic	-0.0648654	-1.02276	-0.950768	0.0614325	1.54487	sp|Q8IZF6|AGRG4_HUMAN	7tmB2_Adhesion,GPS,Fz
Xe_007477	PSMB1	post-endosymbiotic	0.00744555	-1.25824	-0.866018	0.293874	1.37786	sp|P20618|PSB1_HUMAN	proteasome_beta_type_1
Xe_007999	Xe_007999	post-endosymbiotic	-0.909357	-0.913082	-0.628901	0.216291	1.57828
Xe_020969	SMAD7	post-endosymbiotic	0.130622	-0.998409	-1.03506	0.0129103	1.50989	sp|O43541|SMAD6_HUMAN
Xe_027460	ALOX5_13	post-endosymbiotic	-0.625799	-1.31876	-0.547338	0.582013	1.27322	sp|P09917|LOX5_HUMAN
Xe_009369	DLGAP5	post-endosymbiotic	-0.922718	-1.34252	-0.273254	0.818694	1.01199	sp|O14490|DLGP1_HUMAN	Gal_Lectin
Xe_021721	Betaine__homocysteine S_methyltransferase	post-endosymbiotic	-1.40964	-1.03766	-0.188357	0.6494	1.18998	sp|Q93088|BHMT1_HUMAN	S-methyl_trans
Xe_005100	PIWIL1	post-endosymbiotic	0.0615672	-0.838086	-1.03936	-0.130506	1.5851	sp|Q96J94|PIWL1_HUMAN	Piwi_piwi-like_Euk,PAZ
Xe_014928	GATA3	post-endosymbiotic	-0.916963	-0.223946	-0.67639	-0.346324	1.66367	sp|P23771|GATA3_HUMAN	ZnF_GATA
Xe_002628	FDH	post-endosymbiotic	-0.745448	-0.995205	-0.687875	0.236962	1.56369	sp|P11766|ADHX_HUMAN	alcohol_DH_class_III
Xe_013067	Xe_013067	post-endosymbiotic	-0.513827	-1.11324	-0.742283	0.275545	1.51563	sp|Q9BT25|HAUS8_HUMAN
Xe_014309	RPS25	post-endosymbiotic	-0.258965	-0.46211	-1.01734	-0.333809	1.66808	sp|P62851|RS25_HUMAN	Ribosomal_S25
Xe_021780	SNRPA	post-endosymbiotic	-0.76685	-1.01141	-0.667589	0.259928	1.55125	sp|P09012|SNRPA_HUMAN	RRM1_U1A_like,RRM
Xe_012137	Xe_012137	post-endosymbiotic	-0.842382	-1.29254	-0.420479	0.641855	1.23099
Xe_021415	DMRT3_3	post-endosymbiotic	-0.501693	-1.50562	-0.293066	0.843817	0.885752	sp|Q5VZB9|DMRTA_HUMAN	DM
Xe_009596	SYT1_2	post-endosymbiotic	-0.7107	-0.824233	-0.743134	0.051694	1.64748	sp|Q8N9I0|SYT2_HUMAN
Xe_010387	OTC	post-endosymbiotic	-1.37703	-1.13357	-0.0788732	0.795745	1.00754	sp|P00480|OTC_HUMAN
Xe_024785	Pre_SET motif	post-endosymbiotic	-0.923645	-1.19431	-0.46424	0.545051	1.33793	tr|E9PRF4|E9PRF4_HUMAN	MBD,SET
Xe_014009	Xe_014009	post-endosymbiotic	-0.593152	-0.659512	-0.826398	-0.124528	1.68945
Xe_004945	AAC3	post-endosymbiotic	-1.25773	-0.92156	-0.414762	0.397772	1.44268	sp|P05141|ADT2_HUMAN
Xe_002410	WDR48	post-endosymbiotic	-2.05358	-0.319179	0.126021	0.382387	1.04748	sp|Q8TAF3|WDR48_HUMAN	WD40,DUF3337
Xe_004048	TMEM43	post-endosymbiotic	-0.997704	-0.770803	-0.633202	0.124122	1.61625	sp|Q9BTV4|TMM43_HUMAN	TMEM43
Xe_013074	Xe_013074	post-endosymbiotic	0.247783	-0.76861	-1.07424	-0.237372	1.55861
Xe_015994	endothelin converting enzyme_7	post-endosymbiotic	-0.748987	-0.712295	-0.742787	-0.0352216	1.67427	sp|P0DPD6|ECE2_HUMAN	M13
Xe_015729	RRM1	post-endosymbiotic	-1.01709	-0.586881	-0.641441	-0.034258	1.65831	sp|P23921|RIR1_HUMAN	PLN02437
Xe_005319	CEP76	post-endosymbiotic	-0.601375	-1.27135	-0.600023	0.497634	1.35263	sp|Q8TAP6|CEP76_HUMAN	CEP76-C2,Ank_2
Xe_020918	Xe_020918	post-endosymbiotic	-0.870012	-0.928638	-0.642829	0.214589	1.57927
Xe_002414	Xe_002414L	post-endosymbiotic	-0.432067	-0.801826	-0.859539	-0.0584694	1.66176	sp|Q04721|NOTC2_HUMAN	Laminin_G_3,EGF_CA,EGF
Xe_014131	PLSCR3_2	post-endosymbiotic	-0.840739	-0.167795	-0.763972	-0.381318	1.6569	tr|C9J7K9|C9J7K9_HUMAN
Xe_020777	Cofilin/tropomyosin_type actin_binding protein	post-endosymbiotic	-0.961799	-0.460964	-0.709931	-0.137539	1.67382	sp|Q9UJU6|DBNL_HUMAN	ADF_coactosin_like
Xe_005028	LIM domain_2	post-endosymbiotic	-0.579325	-0.910241	-0.801627	0.100799	1.61972	tr|F5GZ78|F5GZ78_HUMAN	LIM1_Paxillin_like,LIM4_Paxillin,LIM2_Paxillin_like,LIM3_Paxillin_like
Xe_007852	TROVE2_18	post-endosymbiotic	-1.06763	-0.797377	-0.583617	0.176266	1.58929	sp|P10155|RO60_HUMAN	TROVE
Xe_009880	Xe_009880	post-endosymbiotic	-0.750931	-0.935056	-0.706484	0.178373	1.59526
Xe_005588	TP53INP1	post-endosymbiotic	-0.419003	-1.28651	-0.680899	0.4487	1.36403	sp|Q96A56|T53I1_HUMAN
Xe_004524	ERP29	post-endosymbiotic	-1.85177	-0.387992	-0.10792	0.261036	1.28607	sp|P30040|ERP29_HUMAN	ERp29_N,ERp29
Xe_006164	Phosphorylase B kinase	post-endosymbiotic	-0.381118	-0.501237	-0.89959	-0.316086	1.692	sp|Q93100|KPBB_HUMAN
Xe_011640	aldo_keto reductase family 1, member_1	post-endosymbiotic	0.609543	-0.918584	-1.16973	-0.115664	1.37436	sp|P14550|AK1A1_HUMAN	ARA1
Xe_007801	Xe_007801	post-endosymbiotic	-0.674197	-0.884936	-0.758927	0.103694	1.62574
Xe_015792	FN3_11	post-endosymbiotic	-0.420294	-0.628604	-0.892334	-0.201691	1.68922
Xe_015106	Xe_015106	post-endosymbiotic	-0.768367	-0.645351	-0.745301	-0.0831017	1.68426		fn3
Xe_024002	TECPR1_4	post-endosymbiotic	-0.517357	-0.624678	-0.853871	-0.178469	1.69372	sp|Q7Z6L1|TCPR1_HUMAN	Hyd_WA
Xe_002056	Xe_002056	post-endosymbiotic	-1.27684	-1.07373	-0.281868	0.591368	1.2733
Xe_001069	POLR1A_1	post-endosymbiotic	-1.03398	-0.653237	-0.621556	0.0265712	1.64348	tr|B9ZVN9|B9ZVN9_HUMAN	RNAP_I_RPA1_N
Xe_001364	MYO10	post-endosymbiotic	-1.30034	-0.582356	-0.504188	0.0979039	1.57872	sp|Q9HD67|MYO10_HUMAN	PH2_MyoX,FERM_F1_Myosin-X,MyTH4,FERM_C_MyoX,B41
Xe_005876	Xe_005876	post-endosymbiotic	-0.303103	-0.560781	-0.944163	-0.281725	1.68294
Xe_012557	ACAP3	post-endosymbiotic	-0.732055	-1.36492	-0.403754	0.692074	1.15707	tr|A0A087X1H5|A0A087X1H5_HUMAN	ArfGap_ACAP,Ank_2
Xe_022226	Protein of unknown function (DUF933)	post-endosymbiotic	0.352033	-1.13061	-1.02759	0.098547	1.3839	tr|J3KQ32|J3KQ32_HUMAN	PTZ00258
Xe_000611	ATP5D	post-endosymbiotic	-0.835229	-1.34225	-0.348121	0.70855	1.14547	sp|P30049|ATPD_HUMAN	F1-ATPase_delta
Xe_026019	MYC_4	post-endosymbiotic	-0.794753	-0.609393	-0.754772	-0.0938908	1.68491	tr|A0A087WVR4|A0A087WVR4_HUMAN	HLH
Xe_016490	PEF1_2	post-endosymbiotic	-0.82177	-1.33909	-0.368495	0.700206	1.15679	sp|Q9UBV8|PEF1_HUMAN	EFh_PEF_ALG-2
Xe_020749	MESDC2	post-endosymbiotic	-0.0893406	-1.02259	-0.958826	0.0782561	1.54286	sp|Q14696|MESD_HUMAN
Xe_010041	UBX	post-endosymbiotic	-1.04415	-1.05068	-0.488664	0.428249	1.43939	sp|Q8NEE6|DRC6_HUMAN	UBX_UBXN4
Xe_009980	BZW2	post-endosymbiotic	0.0143272	-1.27397	-0.858637	0.310782	1.36256	tr|E7ETZ4|E7ETZ4_HUMAN	W2_eIF5C_like
Xe_007022	Xe_007022	post-endosymbiotic	-0.479566	0.00790445	-0.894681	-0.588827	1.60213
Xe_015090	PTCHD2_6	post-endosymbiotic	-0.436144	-0.468358	-0.891668	-0.320115	1.69477	sp|Q9P2K9|DISP3_HUMAN
Xe_020558	MAGO_2	post-endosymbiotic	-1.84426	-0.175243	-0.14402	0.0936176	1.31056	sp|P61326|MGN_HUMAN	Mago_nashi
Xe_016284	SGSM3_1	post-endosymbiotic	-0.404113	-0.401718	-0.906538	-0.374678	1.68846	sp|Q96HU1|SGSM3_HUMAN	TBC,SH3_SGSM3,RUN
Xe_007087	ECI2_13	post-endosymbiotic	-0.978559	-0.666201	-0.651111	0.0167958	1.65153	sp|Q9Y232|CDYL_HUMAN	crotonase-like,CD_CSD
Xe_022691	ALOX5_1	post-endosymbiotic	-1.16807	-1.26215	-0.113103	0.87322	0.921233	sp|P09917|LOX5_HUMAN	Lipoxygenase,PLAT
Xe_003495	Xe_003495	post-endosymbiotic	-0.623126	-1.03241	-0.724095	0.224853	1.56043
Xe_026902	Xe_026902	post-endosymbiotic	-0.736681	-0.386188	-0.766834	-0.293602	1.69513
Xe_002063	Transcription elongation factor_1	post-endosymbiotic	-0.813789	-1.25425	-0.480554	0.566298	1.30959	sp|Q9BX79|STRA6_HUMAN	RBP_receptor
Xe_020121	PTPRT_3	post-endosymbiotic	-0.918169	-0.545346	-0.697868	-0.103592	1.67857	tr|A0A087X1X2|A0A087X1X2_HUMAN	Y_phosphatase,PTPc,FN3,Gal_Lectin
Xe_019880	NAP1L1	post-endosymbiotic	-0.381754	-1.19714	-0.759103	0.328528	1.45557	tr|F5H4R6|F5H4R6_HUMAN	NAP
Xe_021563	Protein disulfide isomerase_1	post-endosymbiotic	-1.10692	-0.951224	-0.50337	0.349728	1.49207
Xe_013017	Spondin_N_1	post-endosymbiotic	-0.0917565	-1.11181	-0.90366	0.152776	1.5028	sp|Q9HCB6|SPON1_HUMAN
Xe_004925	VPS37B	post-endosymbiotic	-0.665799	-1.37474	-0.443944	0.679157	1.1655	sp|A5D8V6|VP37C_HUMAN	Mod_r
Xe_001043	DIRAS1_1	post-endosymbiotic	-1.23716	-0.471853	-0.560886	-0.0187257	1.61525	sp|Q96HU8|DIRA2_HUMAN
Xe_017699	SNU13	post-endosymbiotic	-0.350339	-1.02243	-0.865189	0.143572	1.56736	sp|P55769|NH2L1_HUMAN	Rpl7Ae
Xe_009602	RSU1	post-endosymbiotic	-0.147239	-1.33418	-0.753696	0.418822	1.32116	sp|Q15404|RSU1_HUMAN	LRR
Xe_011765	SNRPD2	post-endosymbiotic	-1.45707	-1.10016	0.000512958	0.826346	0.937804	sp|P62316|SMD2_HUMAN	Sm_D2
Xe_013877	Xe_013877	post-endosymbiotic	-1.47824	-0.542202	-0.36305	0.138219	1.51523
Xe_008491	CAMK2A	post-endosymbiotic	-0.901078	-0.260633	-0.707543	-0.317922	1.67122	sp|Q9UQM7|KCC2A_HUMAN	STKc_CaMKII
Xe_018387	MRC1_3	post-endosymbiotic	-0.780102	-1.28847	-0.478861	0.61167	1.26156	sp|P22897|MRC1_HUMAN	CLECT,I-set
Xe_021862	leucine_rich pentatricopeptide repeat containing	post-endosymbiotic	-0.426538	-0.932022	-0.86481	0.0784428	1.61108	tr|B8ZZ38|B8ZZ38_HUMAN	PPR_long
Xe_002507	CAP1	post-endosymbiotic	0.0759293	-1.16806	-0.948024	0.189307	1.4304	sp|Q01518|CAP1_HUMAN	CAP_N,CAP_C
Xe_019272	HDAC1	post-endosymbiotic	-0.75276	-1.02112	-0.670134	0.264211	1.54785	sp|Q92769|HDAC2_HUMAN
Xe_014164	Xe_014164	post-endosymbiotic	-0.369538	-0.650874	-0.949418	-0.174084	1.67653		PDZ
Xe_027435	Methyltransferase domain_3	post-endosymbiotic	-0.674336	-0.339531	-0.794094	-0.344882	1.69251	sp|Q8N6F8|MET27_HUMAN	Methyltransf_25
Xe_020772	DNAAF2	post-endosymbiotic	0.0902235	-0.692789	-1.06124	-0.260896	1.60638	sp|Q9NVR5|KTU_HUMAN
Xe_013084	proteasome (prosome, macropain) 26S subunit, non_ATPase	post-endosymbiotic	-0.547106	-0.497832	-0.885824	-0.247983	1.69632	sp|P55036|PSMD4_HUMAN	VWA_26S_proteasome_subunit
Xe_002051	MLLT3	post-endosymbiotic	-1.64606	-0.969805	0.101531	0.814722	0.883352	sp|P42568|AF9_HUMAN	YEATS_AF-9_like
Xe_012889	ECE1	post-endosymbiotic	-0.337159	-0.447421	-0.954454	-0.34676	1.68306	sp|P42892|ECE1_HUMAN	M13
Xe_013240	UNG	post-endosymbiotic	-0.143019	-0.479803	-0.96074	-0.39756	1.66258	sp|P13051|UNG_HUMAN	PRK05254
Xe_014530	Xe_014530	post-endosymbiotic	-0.872481	-0.397243	-0.738715	-0.224956	1.6855
Xe_016669	Xe_016669	post-endosymbiotic	-0.93406	-1.24558	-0.408404	0.628169	1.25327	sp|Q96AY4|TTC28_HUMAN	TPR_12
Xe_020446	FAM135A_1	post-endosymbiotic	-0.515335	-1.13198	-0.734391	0.298122	1.5009	tr|D6RCC7|D6RCC7_HUMAN	DUF676,C2B_Ferlin,C2A_Ferlin,FerI,DUF3657
Xe_020592	BRCT	post-endosymbiotic	-1.06512	-0.851928	-0.559544	0.22187	1.5679	sp|Q8NEM0|MCPH1_HUMAN	BRCT_microcephalin_rpt2
Xe_017042	Xe_017042	post-endosymbiotic	-0.0944353	-1.09438	-0.916872	0.140558	1.51098	sp|Q96PQ7|KLHL5_HUMAN
Xe_005103	TAF15	post-endosymbiotic	-1.05821	-1.11397	-0.433045	0.511593	1.36889	sp|Q92804|RBP56_HUMAN	RRM_SARFH
Xe_005346	BOP1	post-endosymbiotic	-1.00806	-0.838774	-0.602688	0.188007	1.58858	sp|Q14137|BOP1_HUMAN	BOP1NT
Xe_011623	Xe_011623	post-endosymbiotic	-1.41107	-0.832669	-0.338456	0.388151	1.41897
Xe_007290	Xe_007290	post-endosymbiotic	-0.680852	-1.38199	-0.419217	0.695934	1.14562		Death,DUF4140
Xe_022382	ADAR	post-endosymbiotic	-0.935723	-0.860427	-0.631999	0.175961	1.59739	tr|A0A3B3IRQ9|A0A3B3IRQ9_HUMAN	A_deamin,DSRM
Xe_008750	Xe_008750	post-endosymbiotic	-1.89	-0.560269	-0.000574398	0.463576	1.15226		YabB
Xe_007023	Xe_007023	post-endosymbiotic	-0.2356	-0.57472	-0.999237	-0.268644	1.66923
Xe_017605	Methyltransferase_6	post-endosymbiotic	-0.0303583	-0.453821	-1.06532	-0.403207	1.63415		Methyltransf_25
Xe_019573	WD repeat domain 31_95	post-endosymbiotic	-0.775084	-1.20396	-0.557509	0.488844	1.38225	tr|C9J9M8|C9J9M8_HUMAN
Xe_011854	PotAssium voltage_gated channel_1	post-endosymbiotic	-0.825962	-1.29187	-0.4445	0.646073	1.2285	sp|P48547|KCNC1_HUMAN	BTB_POZ_Kv3_KCNC,Ion_trans
Xe_013540	Xe_013540	post-endosymbiotic	-0.201492	-0.432622	-0.986412	-0.396788	1.66676
Xe_022280	FAM185A	post-endosymbiotic	-1.20508	-0.56564	-0.547213	0.0303813	1.61581	sp|Q8N0U4|F185A_HUMAN	DUF4097
Xe_000303	HES5	post-endosymbiotic	-1.02134	-0.966703	-0.544506	0.321126	1.5151	tr|E9PB28|E9PB28_HUMAN	HLH
Xe_024220	Zic family member_4	post-endosymbiotic	-0.109956	-1.24572	-0.834633	0.306955	1.40427	sp|Q8N9L1|ZIC4_HUMAN	COG5048
Xe_004455	RPL6	post-endosymbiotic	0.23963	-0.679311	-1.13961	-0.272333	1.55921	sp|Q02878|RL6_HUMAN	KOW_RPL6,Ribosomal_L6e_N
Xe_007250	Xe_007250	post-endosymbiotic	-0.746658	-0.990178	-0.68368	0.228418	1.56822	sp|Q96AY4|TTC28_HUMAN	TPR,TPR_7
Xe_007166	Interferon_gamma_inducible GTPase_6	post-endosymbiotic	-0.700739	-0.632177	-0.776126	-0.116712	1.69057	sp|Q6NXR0|IIGP5_HUMAN
Xe_007113	Xe_007113	post-endosymbiotic	0.102819	-1.01827	-1.01194	0.0300551	1.51119
Xe_003297	FANCD2_1	post-endosymbiotic	-0.350025	-1.27314	-0.721417	0.407754	1.38468	sp|Q9BXW9|FACD2_HUMAN
Xe_006370	NLRP3_2	post-endosymbiotic	-1.01915	-0.95815	-0.548838	0.310454	1.52178	tr|A0A0C4DFY3|A0A0C4DFY3_HUMAN
Xe_005031	YQIK	post-endosymbiotic	-0.786013	-0.425001	-0.763107	-0.241292	1.69419	tr|F8VXY3|F8VXY3_HUMAN	MATH
Xe_009990	CCT5	post-endosymbiotic	0.345967	-1.39141	-0.84489	0.388805	1.15799	sp|P48643|TCPE_HUMAN	TCP1_epsilon
Xe_012219	Xe_012219	post-endosymbiotic	-0.895505	-1.18257	-0.49108	0.512398	1.36719
Xe_024058	Xe_024058	post-endosymbiotic	-0.364548	-0.438355	-0.904761	-0.366543	1.68814
Xe_018976	WD repeat domain 31_52	post-endosymbiotic	-0.693461	-1.32506	-0.495647	0.621913	1.23944	tr|C9J9M8|C9J9M8_HUMAN
Xe_026886	DUF23_7	post-endosymbiotic	-0.58771	-0.728798	-0.827478	-0.0643154	1.67654
Xe_005091	Fibronectin type III domain_2	post-endosymbiotic	-0.512274	-0.706447	-0.853045	-0.110437	1.68209	sp|Q9UEW3|MARCO_HUMAN	SR,FN3,fn3
Xe_012262	ACTR2B	post-endosymbiotic	0.279455	-1.01772	-1.06752	0.00753826	1.46076	sp|P61160|ARP2_HUMAN	ACTIN
Xe_012524	MCM5	post-endosymbiotic	-0.57585	-1.2273	-0.648601	0.432134	1.40738	sp|P33992|MCM5_HUMAN	MCM_N
Xe_014494	ETS1	post-endosymbiotic	-0.915675	-1.1586	-0.498827	0.493748	1.38521	sp|P15036|ETS2_HUMAN	ETS
Xe_002690	glutamate receptor, metabotropic_2	post-endosymbiotic	-0.668212	-1.11015	-0.670518	0.327706	1.49962	sp|P41180|CASR_HUMAN	PBP1_GPCR_family_C_like,7tm_classC_mGluR-like
Xe_004883	PRPF8	post-endosymbiotic	-0.0955102	-0.406373	-1.02583	-0.434725	1.64637	sp|Q6P2Q9|PRP8_HUMAN
Xe_003491	Xe_003491	post-endosymbiotic	-0.710752	-1.43664	-0.274234	0.851377	0.928716
Xe_009170	SLC30A2	post-endosymbiotic	-0.576614	-0.874132	-0.794181	0.0546008	1.63838	sp|Q99726|ZNT3_HUMAN	CDF
Xe_014389	PCD	post-endosymbiotic	0.234234	-1.08299	-1.0243	0.0711269	1.44544	sp|P61457|PHS_HUMAN	PCD_DCoH_subfamily_b
Xe_022224	SP7_1	post-endosymbiotic	-0.667078	-1.03122	-0.70781	0.242184	1.55473	tr|A0A087X0Q6|A0A087X0Q6_HUMAN	zf-H2C2_2
Xe_013755	Lipoxygenase_6	post-endosymbiotic	-0.851159	-0.116927	-0.706838	-0.433092	1.64714	sp|P09917|LOX5_HUMAN
Xe_012942	SLC7A14_2	post-endosymbiotic	-0.886089	-0.401494	-0.705021	-0.230508	1.68582	sp|P52569|CTR2_HUMAN
Xe_022159	SAE1	post-endosymbiotic	-0.236583	-0.76539	-0.937428	-0.140437	1.655	sp|Q9UBE0|SAE1_HUMAN	Aos1_SUMO
Xe_008251	Calcyclin binding protein	post-endosymbiotic	-0.838334	-0.692941	-0.739821	0.000210813	1.66332	sp|Q9HB71|CYBP_HUMAN	p23_CacyBP
Xe_028381	Xe_028381	post-endosymbiotic	-0.385193	-0.487075	-0.898662	-0.3253	1.69203
Xe_002891	KIAA0319L	post-endosymbiotic	-0.739829	-1.20796	-0.572114	0.474699	1.39109	tr|E7EN73|E7EN73_HUMAN	PKD,EGF_2
Xe_000986	SMC2	post-endosymbiotic	-0.532369	-0.705468	-0.859034	-0.0973481	1.68018	sp|O95347|SMC2_HUMAN	Smc
Xe_020216	Xe_020216	post-endosymbiotic	-0.388587	-1.04758	-0.824349	0.167892	1.56067
Xe_016741	Xe_016741	post-endosymbiotic	-0.520203	-0.67352	-0.850289	-0.137144	1.68778	sp|Q7Z494|NPHP3_HUMAN
Xe_012592	SLC25A34	post-endosymbiotic	-1.63095	-0.764935	-0.176144	0.464251	1.29493	sp|Q3KQZ1|S2535_HUMAN	Mito_carr
Xe_015913	TTN_2	post-endosymbiotic	-0.846998	-0.688739	-0.714275	-0.0131366	1.66713	tr|A0A3B3ISD1|A0A3B3ISD1_HUMAN	I-set,TM_EGFR-like
Xe_021825	AKT3	post-endosymbiotic	-1.31895	-0.274854	-0.487743	-0.145074	1.59363	sp|P31751|AKT2_HUMAN	STKc_PKB,PH_PKB
Xe_010664	MAN1A2	post-endosymbiotic	-1.09914	-0.674137	-0.614323	0.0904007	1.61744	sp|O60476|MA1A2_HUMAN
Xe_012892	LZIC_1	post-endosymbiotic	-1.26459	-0.73314	-0.476441	0.205047	1.54912	sp|Q8WZA0|LZIC_HUMAN	ICAT
Xe_005613	Xe_005613	post-endosymbiotic	0.108248	-0.584132	-1.08953	-0.339711	1.60686
Xe_016537	C16ORF62_1	post-endosymbiotic	-0.241123	-1.18176	-0.821359	0.267842	1.46749	tr|E7EWW0|E7EWW0_HUMAN
Xe_000374	FKTN	post-endosymbiotic	-0.259417	-0.315795	-0.958208	-0.467168	1.6629	sp|O75072|FKTN_HUMAN	Ndc1_Nup,LicD
Xe_009245	HECW2	post-endosymbiotic	-1.63235	0.0975955	-0.256821	-0.222815	1.38664	sp|Q76N89|HECW1_HUMAN	HECTc,WW
Xe_018733	C17ORF75	post-endosymbiotic	-0.201687	-0.376857	-0.967853	-0.444508	1.66306	sp|Q9HAS0|NJMU_HUMAN
Xe_002379	CAND1	post-endosymbiotic	0.0693281	-0.847293	-1.04166	-0.122771	1.58054	sp|Q86VP6|CAND1_HUMAN	TIP120,HEAT_EZ
Xe_007750	STYKc_108	post-endosymbiotic	-1.069	-1.03069	-0.48388	0.417586	1.44644	tr|E7ETG2|E7ETG2_HUMAN
Xe_018509	Xe_018509	post-endosymbiotic	-0.860611	-0.561507	-0.713051	-0.117226	1.68504
Xe_020798	Retrotransposon protein_3.2.3	post-endosymbiotic	0.0535734	-1.09523	-0.945356	0.0972331	1.49159
Xe_011794	Xe_011794	post-endosymbiotic	-0.418718	-0.640739	-0.877374	-0.200023	1.68931
Xe_012552	CALMODULIN1	post-endosymbiotic	-1.16913	-0.561419	-0.581451	0.0183221	1.62484	sp|P0DP23|CALM1_HUMAN	PTZ00184
Xe_001734	OSTF1	post-endosymbiotic	-0.178176	-0.641967	-0.961383	-0.259239	1.66517	sp|Q92882|OSTF1_HUMAN	SH3_OSTF1,Ank_2
Xe_013611	DYSF_2	post-endosymbiotic	0.167337	-1.15245	-0.961091	0.140474	1.42871	sp|Q9NZM1|MYOF_HUMAN	C2C_Ferlin,C2E_Ferlin,C2D_Ferlin,FerB,FerI,DUF2798
Xe_011876	Zinc finger, C2H2 type_3	post-endosymbiotic	-0.390073	-1.36471	-0.625641	0.546466	1.2623	sp|P25490|TYY1_HUMAN	COG5048
Xe_001206	member of RAS oncogene family	post-endosymbiotic	-1.3581	-0.735594	-0.412189	0.255656	1.5064	sp|P11233|RALA_HUMAN	Ras
Xe_009817	Pericentrin	post-endosymbiotic	-0.144894	-0.233498	-1.0235	-0.528715	1.62744	sp|Q99996|AKAP9_HUMAN	PACT_coil_coil
Xe_015068	TRPA1_27	post-endosymbiotic	-1.11947	-0.436743	-0.606058	-0.107769	1.64932	tr|H0YAW0|H0YAW0_HUMAN	ANKYR,Ank_2
Xe_021905	RPS11	post-endosymbiotic	0.00429614	-0.692135	-1.07467	-0.221446	1.61634	sp|P62280|RS11_HUMAN	PTZ00241
Xe_012734	alpha/beta hydrolase fold_3	post-endosymbiotic	-1.78804	-0.33241	-0.155425	0.155386	1.35727
Xe_024880	Xe_024880	post-endosymbiotic	-1.19791	0.104684	-0.517495	-0.431181	1.53179
Xe_007490	NOTCH2_1	post-endosymbiotic	0.401011	-1.41356	-0.833339	0.416677	1.10154	sp|P46531|NOTC1_HUMAN	ANKYR,EGF_CA,Notch,EGF
Xe_013072	DRD5	post-endosymbiotic	-0.966171	-0.925828	-0.604156	0.260922	1.55372	sp|P25021|HRH2_HUMAN	7tmA_amine_R-like
Xe_002799	XRCC5	post-endosymbiotic	-0.340152	-0.496907	-0.97084	-0.299507	1.68185	sp|P13010|XRCC5_HUMAN	KU80,Cupin_8,Ku_PK_bind
Xe_014910	MED12L_1	post-endosymbiotic	-1.0816	-0.912168	-0.537772	0.29691	1.52685	sp|Q86YW9|MD12L_HUMAN	Med12-LCEWAV,Med12
Xe_010889	ACAT1	post-endosymbiotic	-0.766697	-1.09648	-0.629901	0.354086	1.48984	sp|P24752|THIL_HUMAN	EH
Xe_016422	rho guanine nucleotide exchange factor_2	post-endosymbiotic	-0.930934	-0.862578	-0.640468	0.180266	1.59583	sp|Q9H8V3|ECT2_HUMAN	RhoGEF
Xe_022291	NOXRED1	post-endosymbiotic	-0.678568	-0.895356	-0.744952	0.109194	1.62343	sp|Q6NXP6|NXRD1_HUMAN
Xe_003364	CDK20	post-endosymbiotic	-1.15049	-0.735931	-0.542374	0.150924	1.58961	sp|Q8IZL9|CDK20_HUMAN	STKc_CCRK
Xe_023706	Thi4 family	post-endosymbiotic	-0.760658	-0.309809	-0.747001	-0.342424	1.68665	sp|Q96RQ9|OXLA_HUMAN	Amino_oxidase
Xe_002505	MSH6	post-endosymbiotic	-1.08634	-0.819913	-0.563881	0.204612	1.57471	sp|P52701|MSH6_HUMAN	MutS
Xe_005273	LIPT1	post-endosymbiotic	-0.83823	-0.587143	-0.730506	-0.100064	1.68413	sp|Q9Y234|LIPT_HUMAN	LplA
Xe_017230	STYKc_167	post-endosymbiotic	-0.809349	-1.25407	-0.492176	0.573368	1.30414	tr|E7ETG2|E7ETG2_HUMAN
Xe_010724	POLQ_2	post-endosymbiotic	-1.07225	-0.722347	-0.591656	0.104776	1.61619	sp|O75417|DPOLQ_HUMAN	DEXHc_POLQ-like,SF2_C_Ski2
Xe_014093	UCHL3	post-endosymbiotic	-1.03854	-0.569093	-0.646912	-0.0323118	1.65484	sp|P15374|UCHL3_HUMAN	Peptidase_C12_UCH_L1_L3
Xe_001114	DCXR_2	post-endosymbiotic	-0.687885	-1.44783	-0.264309	0.86892	0.896361	sp|Q7Z4W1|DCXR_HUMAN
Xe_021883	NADH dehydrogenase_2	post-endosymbiotic	-0.652443	-1.36487	-0.47405	0.666734	1.1813		EFh
Xe_004904	Xe_004904	post-endosymbiotic	-1.65441	-0.313172	-0.272708	0.0587623	1.44966	sp|Q9H6F5|CCD86_HUMAN	Cgr1
Xe_008267	Xe_008267	post-endosymbiotic	-0.312153	-0.969643	-0.887039	0.0745489	1.59418
Xe_005576	TPX2_1	post-endosymbiotic	-0.237624	-0.0465857	-0.887821	-0.662012	1.59507	sp|Q9ULW0|TPX2_HUMAN	TPX2,TPX2_importin
Xe_000203	NOMPC_2	post-endosymbiotic	-0.281359	-0.370624	-0.942731	-0.429702	1.67316	sp|P16157|ANK1_HUMAN
Xe_012635	Xe_012635	post-endosymbiotic	-0.47263	-0.508664	-0.909997	-0.263111	1.69398
Xe_018937	WD repeat domain 31_42	post-endosymbiotic	-0.721365	-1.0673	-0.66517	0.301165	1.52241		AAA_16
Xe_027235	BCHE_10	post-endosymbiotic	-0.381669	-0.760413	-0.917394	-0.0888516	1.66251	tr|F8WF14|F8WF14_HUMAN	COesterase
Xe_011624	SCM	post-endosymbiotic	-1.65987	-0.783684	-0.131495	0.509352	1.24625	sp|Q9UQR0|SCML2_HUMAN	MBT,SAM_Polycomb,TPH
Xe_012138	GLO1	post-endosymbiotic	-0.227822	-1.33998	-0.716683	0.449441	1.31601	sp|Q04760|LGUL_HUMAN
Xe_014933	TAF3	post-endosymbiotic	0.134119	-0.643593	-1.07012	-0.311852	1.60167	sp|Q5VWG9|TAF3_HUMAN	BTP
Xe_022289	COPS5	post-endosymbiotic	-0.59889	-0.73632	-0.826037	-0.0518718	1.67392	sp|Q92905|CSN5_HUMAN	MPN_RPN11_CSN5
Xe_022316	PSMC3	post-endosymbiotic	-1.08486	-1.1969	-0.330511	0.642125	1.23613	sp|P17980|PRS6A_HUMAN	RPT1
Xe_015832	WD domain, G_beta repeat_14	post-endosymbiotic	-0.858633	-0.94866	-0.643335	0.231202	1.57045	sp|O14727|APAF_HUMAN	WD40
Xe_003590	SSR4_1	post-endosymbiotic	0.1332	-1.36557	-0.81905	0.392791	1.24703	sp|P51571|SSRD_HUMAN	TRAP-delta
Xe_029121	WW domain binding protein 11	post-endosymbiotic	-1.25532	-0.432897	-0.541068	-0.0475822	1.61418	sp|Q9Y2W2|WBP11_HUMAN	Wbp11
Xe_014908	ATP5L	post-endosymbiotic	-0.728553	-1.43813	-0.247285	0.82677	0.958045	sp|O75964|ATP5L_HUMAN	ATP-synt_G
Xe_021807	Xe_021807	post-endosymbiotic	-1.40137	-0.641786	-0.4147	0.194921	1.52168	tr|B3KRF7|B3KRF7_HUMAN
Xe_019759	Xe_019759	post-endosymbiotic	0.00672557	-0.136445	-0.968677	-0.66139	1.5764
Xe_011676	AGXT	post-endosymbiotic	-1.54872	-0.855575	-0.201875	0.509505	1.2888	sp|P21549|SPYA_HUMAN	RING-HC_RBR_parkin,Ubl_parkin,IBR
Xe_010348	TNFAIP3_14	post-endosymbiotic	-1.64403	-0.897059	-0.0499765	0.656942	1.10682	tr|A0A087WXL5|A0A087WXL5_HUMAN	OTU
Xe_014342	beta_amyloid precursor protein C_terminus	post-endosymbiotic	-1.26737	-0.331506	-0.531025	-0.121253	1.61163	sp|P05067|A4_HUMAN	APP_E2
Xe_009284	PDDC1	post-endosymbiotic	-0.263447	-0.823549	-0.937573	-0.072619	1.64094	sp|Q8NB37|GALD1_HUMAN
Xe_013075	Xe_013075	post-endosymbiotic	0.0759513	-0.311954	-1.0271	-0.553986	1.6008
Xe_018877	WD repeat domain 31_36	post-endosymbiotic	-0.500975	-0.699018	-0.859099	-0.119516	1.68301	tr|C9J9M8|C9J9M8_HUMAN	AAA_16
Xe_001310	CDV3	post-endosymbiotic	-1.07382	-0.694721	-0.617429	0.0933697	1.61983	sp|Q9UKY7|CDV3_HUMAN	CDV3
Xe_014637	CNTROB	post-endosymbiotic	-0.405056	-1.36489	-0.613719	0.545877	1.26574	sp|Q8N137|CNTRB_HUMAN
Xe_010960	Xe_010960	post-endosymbiotic	-0.830498	-0.267411	-0.71375	-0.348617	1.67721
Xe_003903	RHO1_2	post-endosymbiotic	-0.974254	-1.22348	-0.400005	0.617806	1.26545	sp|P61586|RHOA_HUMAN	RHO
Xe_000580	STIL_1	post-endosymbiotic	-0.235913	-0.875964	-0.923827	-0.0412521	1.62637
Xe_012736	PTPRQ_2	post-endosymbiotic	-1.73998	-0.836152	0.0272132	0.670649	1.0433	tr|A0A087WZU1|A0A087WZU1_HUMAN	FN3,EGF_CA,fn3,Dickkopf_N
Xe_005399	EIF2AK4_4	post-endosymbiotic	-0.404066	-0.714105	-0.882478	-0.14091	1.67845	tr|H0YME5|H0YME5_HUMAN
Xe_003387	MAGED2	post-endosymbiotic	-0.467808	-0.590727	-0.885347	-0.214039	1.69373	sp|Q96MG7|NSE3_HUMAN	MAGE
Xe_005506	Xe_005506	post-endosymbiotic	0.292302	-0.927565	-1.07668	-0.0926984	1.49997	tr|B2WTI4|B2WTI4_HUMAN
Xe_005075	BOLA2	post-endosymbiotic	-0.260955	-1.07181	-0.86787	0.1593	1.54072	sp|Q9H3K6|BOLA2_HUMAN	BolA
Xe_021418	DMRT3_4	post-endosymbiotic	0.139813	-0.81708	-1.0645	-0.1629	1.57186	sp|Q96SC8|DMTA2_HUMAN	DM,CUE_DMA,zinc_ribbon_2
Xe_016423	Xe_016423L	post-endosymbiotic	-0.250914	-1.54059	-0.402161	0.810009	0.870162
Xe_010129	DMBT1_2	post-endosymbiotic	-0.491673	-0.69731	-0.874467	-0.117032	1.68119	sp|Q9UGM3|DMBT1_HUMAN	SR,SEA,EGF_3,FN3,EGF_CA
Xe_010759	Xe_010759	post-endosymbiotic	-1.06902	-1.16779	-0.383977	0.597373	1.28752
Xe_007671	Xe_007671	post-endosymbiotic	-1.97037	-0.377096	0.0420347	0.340897	1.15676
Xe_013383	NEP1_2	post-endosymbiotic	-0.695275	-0.288738	-0.78964	-0.370377	1.68602	sp|Q495T6|MMEL1_HUMAN	M13
Xe_002880	PSMF1	post-endosymbiotic	-0.925344	-0.883512	-0.63124	0.194535	1.58894	sp|Q92530|PSMF1_HUMAN	PI31_Prot_N,PI31_Prot_C
Xe_014260	PAK1_1	post-endosymbiotic	-0.271801	-1.15527	-0.829765	0.252119	1.48621	tr|A0A087X294|A0A087X294_HUMAN	PBD
Xe_028947	Ankyrin repeat_9	post-endosymbiotic	-1.67362	-0.526467	-0.238608	0.255009	1.39634	tr|E7EQ52|E7EQ52_HUMAN	ANKYR
Xe_015479	UQCRH	post-endosymbiotic	-1.11694	-1.11045	-0.390365	0.540267	1.33973	sp|P07919|QCR6_HUMAN	UCR_hinge
Xe_017406	Xe_017406	post-endosymbiotic	-0.754786	-1.24624	-0.534776	0.535307	1.33693
Xe_008771	PPP1R32	post-endosymbiotic	-1.41456	0.0339339	-0.37397	-0.312183	1.49874	sp|Q7Z5V6|PPR32_HUMAN
Xe_022743	Xe_022743	post-endosymbiotic	0.0354844	-0.974801	-0.978751	-0.0169133	1.55287		STELLO
Xe_011372	Xe_011372	post-endosymbiotic	0.0037605	-0.891506	-0.996696	-0.0820902	1.58628
Xe_019140	NLRC4_39	post-endosymbiotic	-1.16227	-0.973978	-0.450149	0.400209	1.45206	tr|C9J9M8|C9J9M8_HUMAN
Xe_020665	LRRC71_1	post-endosymbiotic	-0.00102013	-0.647914	-1.0087	-0.296128	1.63496	sp|Q8N4P6|LRC71_HUMAN
[truncated: 319 more rows]
