# Supplementary material for: Lineage dynamics of the endosymbiotic cell type in the soft coral Xenia
Source: Nature. 2020 Jun 17;582(7813):534–8. doi: 10.1038/s41586-020-2385-7 (PMC7332420; doi:10.1038/s41586-020-2385-7)
Supplement: Supplementary file 8 — Supplementary Table 7: RNA in situ hybridization probes. The list contains the sense and anti-sense probes for the whole mount RNA ISH and the catalog numbers for probes used in RNAscope ISH. [file 41586_2020_2385_MOESM8_ESM.xlsx]

## Sheet: Sheet1
Primers for making probes for whole mount in situ hybridation
Gene_ID	Gene	Strand	Forward primer	Reverse primer
Xe_028815	Minicollagen1	Anti-sense	﻿AAGCTGTTTGTTGGCCTTTG	﻿GCAATTAACCCTCACTAAAGCATCCTGGGCAAGAGCTTAT
Xe_028815	Minicollagen1	Sense	CATCCTGGGCAAGAGCTTAT	gcAATTAACCCTCACTAAAGGG﻿AAGCTGTTTGTTGGCCTTTG
Xe_006066	Nematogalectin2	Anti-sense	﻿AAGAAGACACGGCTTGGCTA	﻿GCAATTAACCCTCACTAAAGACCAGGCATACCATCCTGAC
Xe_006066	Nematogalectin2	Sense	ACCAGGCATACCATCCTGAC	gcAATTAACCCTCACTAAAGGG﻿AAGAAGACACGGCTTGGCTA
Xe_009334	Collagen 6	Anti-sense	GGATGCGACCTTTTCTACCA	cgAATTAACCCTCACTAAAGCCACGGTAATGAGGCATTCT
Xe_009334	Collagen 6	Sense	CCACGGTAATGAGGCATTCT	gcAATTAACCCTCACTAAAGGGGGATGCGACCTTTTCTACCA
Xe_021685	Astacin-like metalloendopeptidase2	Anti-sense	﻿CTCCAATCCATACCCGAAAA	﻿GCAATTAACCCTCACTAAAGCGCCGTCTCTAATCTGAAC
Xe_021685	Astacin-like metalloendopeptidase2	Sense	CGCCGTCTCTAATCTGAAC	gcAATTAACCCTCACTAAAGGG﻿CTCCAATCCATACCCGAAAA
Xe_003623	Xe_003623	Anti-sense	GGAAAAATCTGGGGACCAGT	GCAATTAACCCTCACTAAAGCTTCATTGATGTGCGTCACC
Xe_003623	Xe_003623	Sense	CTTCATTGATGTGCGTCACC	gcAATTAACCCTCACTAAAGGGGGAAAAATCTGGGGACCAGT
Catalog numbers of probes used for RNAscope in situ hybridization
LePin
ACD, 569461, target region in the gene: 375-1379bp	target region in the gene: 375-1379bp
Granulin1
ACD, 569451-C2, taget region in the gene: 2-575bp
