# Supplementary material for: Lineage dynamics of the endosymbiotic cell type in the soft coral Xenia
Source: Nature. 2020 Jun 17;582(7813):534–8. doi: 10.1038/s41586-020-2385-7 (PMC7332420; doi:10.1038/s41586-020-2385-7)
Supplement: Supplementary file 11 — Source Data Fig. 3 [file 41586_2020_2385_MOESM11_ESM.xlsx]

## Sheet: Sheet1
	Section image	Intensity	Probe
1	Experiment.lif - Series011:c:1/4 - Series011	5788.89	LePin
2	Experiment.lif - Series013:c:1/4 - Series013	5305.87	LePin
3	Experiment.lif - Series013:c:1/4 - Series013	6231.37	LePin
4	Experiment.lif - Series013:c:1/4 - Series013	5809.48	LePin
5	Experiment.lif - Series013:c:1/4 - Series013	6659.22	LePin
6	Experiment.lif - Series013:c:1/4 - Series013	7745.69	LePin
7	Experiment.lif - Series013:c:1/4 - Series013	8093.66	LePin
8	Experiment.lif - Series013:c:1/4 - Series013	7003.71	LePin
9	Experiment.lif - Series015:c:1/4 - Series015	11226.2	LePin
10	Experiment.lif - Series015:c:1/4 - Series015	6443.59	LePin
11	Experiment.lif - Series015:c:1/4 - Series015	7169.48	LePin
12	Experiment.lif - Series015:c:1/4 - Series015	6557.36	LePin
13	Experiment.lif - Series015:c:1/4 - Series015	7401.94	LePin
14	Experiment.lif - Series015:c:1/4 - Series015	6495.24	LePin
15	Experiment.lif - Series015:c:1/4 - Series015	4893.35	LePin
16	Experiment.lif - Series015:c:1/4 - Series015	7694.44	LePin
17	Experiment.lif - Series015:c:1/4 - Series015	6993.88	LePin
18	Experiment.lif - Series015:c:1/4 - Series015	6371.11	LePin
19	Experiment.lif - Series015:c:1/4 - Series015	7107.94	LePin
20	Experiment.lif - Series017:c:1/4 - Series017	4427.79	LePin
21	Experiment.lif - Series017:c:1/4 - Series017	6508.37	LePin
22	Experiment.lif - Series017:c:1/4 - Series017	5086.6	LePin
23	Experiment.lif - Series017:c:1/4 - Series017	4678.76	LePin
24	Experiment.lif - Series017:c:1/4 - Series017	5339.24	LePin
25	Experiment.lif - Series017:c:1/4 - Series017	3973.57	LePin
26	Experiment.lif - Series017:c:1/4 - Series017	4329.35	LePin
27	Experiment.lif - Series017:c:1/4 - Series017	4856.04	LePin
28	Experiment.lif - Series017:c:1/4 - Series017	4210.26	LePin
29	Experiment.lif - Series017:c:1/4 - Series017	5913.31	LePin
30	Experiment.lif - Series017:c:1/4 - Series017	4750.95	LePin
31	Experiment.lif - Series017:c:1/4 - Series017	4295.69	LePin
32	Experiment.lif - Series017:c:1/4 - Series017	4684.09	LePin
33	Experiment.lif - Series017:c:1/4 - Series017	5035.06	LePin
34	Experiment.lif - Series017:c:1/4 - Series017	4311.94	LePin
35	Experiment.lif - Series017:c:1/4 - Series017	4513.34	LePin
36	Experiment.lif - Series021:c:1/4 - Series021	3691.2	LePin
37	Experiment.lif - Series021:c:1/4 - Series021	4119.27	LePin
38	Experiment.lif - Series021:c:1/4 - Series021	4682.75	LePin
39	Experiment.lif - Series021:c:1/4 - Series021	4285.39	LePin
40	Experiment.lif - Series021:c:1/4 - Series021	4397.02	LePin
41	Experiment.lif - Series021:c:1/4 - Series021	3449.89	LePin
42	Experiment.lif - Series021:c:1/4 - Series021	4298.58	LePin
43	Experiment.lif - Series021:c:1/4 - Series021	4195.97	LePin
44	Experiment.lif - Series021:c:1/4 - Series021	3979.7	LePin
45	Experiment.lif - Series021:c:1/4 - Series021	3306.21	LePin
46	Experiment.lif - Series021:c:1/4 - Series021	3908.68	LePin
47	Experiment.lif - Series021:c:1/4 - Series021	3712.43	LePin
48	Experiment.lif - Series019:c:2/4 - Series019	9947.15	LePin
49	Experiment.lif - Series019:c:3/4 - Series019	7587.9	LePin
50	Experiment.lif - Series019:c:3/4 - Series019	10415.2	LePin
1	CK.lif - Series006:c:1/4 - Series006	3192.21	Control
2	CK.lif - Series006:c:1/4 - Series006	3078.84	Control
3	CK.lif - Series006:c:1/4 - Series006	3170.52	Control
4	CK.lif - Series006:c:1/4 - Series006	3213.49	Control
5	CK.lif - Series006:c:1/4 - Series006	3634.63	Control
6	CK.lif - Series006:c:1/4 - Series006	3016.66	Control
7	CK.lif - Series006:c:1/4 - Series006	2961.83	Control
8	CK.lif - Series006:c:1/4 - Series006	3337.1	Control
9	CK.lif - Series006:c:1/4 - Series006	3088.21	Control
10	CK.lif - Series006:c:1/4 - Series006	3519.35	Control
11	CK.lif - Series006:c:1/4 - Series006	3121.18	Control
12	CK.lif - Series006:c:1/4 - Series006	3128.93	Control
13	CK.lif - Series006:c:1/4 - Series006	3312.23	Control
14	CK.lif - Series006:c:1/4 - Series006	2876.75	Control
15	CK.lif - Series005:c:1/4 - Series005	3269.6	Control
16	CK.lif - Series005:c:1/4 - Series005	3721.68	Control
17	CK.lif - Series005:c:1/4 - Series005	3410.73	Control
18	CK.lif - Series005:c:1/4 - Series005	3308.35	Control
19	CK.lif - Series005:c:1/4 - Series005	3132.63	Control
20	CK.lif - Series005:c:1/4 - Series005	3057.38	Control
21	CK.lif - Series005:c:1/4 - Series005	3645.62	Control
22	CK.lif - Series005:c:1/4 - Series005	3789.41	Control
23	CK.lif - Series005:c:1/4 - Series005	3326.11	Control
24	CK.lif - Series005:c:1/4 - Series005	3792.01	Control
25	CK.lif - Series005:c:1/4 - Series005	3673.38	Control
26	CK.lif - Series005:c:1/4 - Series005	3382.27	Control
27	CK.lif - Series004:c:1/4 - Series004	3333.63	Control
28	CK.lif - Series004:c:1/4 - Series004	3490.09	Control
29	CK.lif - Series004:c:1/4 - Series004	2751.7	Control
30	CK.lif - Series004:c:1/4 - Series004	2601.49	Control
31	CK.lif - Series004:c:1/4 - Series004	3499.22	Control
32	CK.lif - Series004:c:1/4 - Series004	3624.68	Control
33	CK.lif - Series004:c:1/4 - Series004	3761.24	Control
34	CK.lif - Series004:c:1/4 - Series004	3471.06	Control
35	CK.lif - Series004:c:1/4 - Series004	3443.93	Control
36	CK.lif - Series004:c:1/4 - Series004	3344.33	Control
37	CK.lif - Series004:c:1/4 - Series004	2699.76	Control
38	CK.lif - Series004:c:1/4 - Series004	2679.68	Control
39	CK.lif - Series004:c:1/4 - Series004	3020.71	Control
40	CK.lif - Series004:c:1/4 - Series004	2696.28	Control
41	CK.lif - Series004:c:1/4 - Series004	3183.53	Control
42	CK.lif - Series004:c:1/4 - Series004	3428.49	Control
43	CK.lif - Series004:c:1/4 - Series004	3154.5	Control
44	CK.lif - Series004:c:1/4 - Series004	3197.7	Control
45	CK.lif - Series004:c:1/4 - Series004	3086.53	Control
46	CK.lif - Series004:c:1/4 - Series004	3172.54	Control
47	CK.lif - Series004:c:1/4 - Series004	2943.49	Control
48	CK.lif - Series002:c:1/4 - Series002	3468.11	Control
49	CK.lif - Series002:c:1/4 - Series002	3684.2	Control
50	CK.lif - Series002:c:1/4 - Series002	3468.45	Control
51	CK.lif - Series002:c:1/4 - Series002	4076.47	Control
52	CK.lif - Series002:c:1/4 - Series002	3007.29	Control
53	CK.lif - Series002:c:1/4 - Series002	3142.24	Control
54	CK.lif - Series002:c:1/4 - Series002	2948.24	Control
55	CK.lif - Series002:c:1/4 - Series002	3561.06	Control
