# Supplementary material for: Lineage dynamics of the endosymbiotic cell type in the soft coral Xenia
Source: Nature. 2020 Jun 17;582(7813):534–8. doi: 10.1038/s41586-020-2385-7 (PMC7332420; doi:10.1038/s41586-020-2385-7)
Supplement: Supplementary file 12 — Source Data Extended Data Fig. 4 [file 41586_2020_2385_MOESM12_ESM.xlsx]

## Sheet: Extended Data Fig. 4c
Gene probe	Section #	positive algae No.	negetive algae No.	Percentage of algae with positive signal
LePin	1	17	0	1
LePin	2	11	0	1
LePin	3	14	0	1
LePin	4	14	0	1
LePin	5	20	0	1
LePin	6	22	1	0.956522
LePin	7	8	0	1
LePin	8	15	1	0.9375
LePin	9	10	0	1
LePin	10	6	0	1
LePin	11	10	0	1
LePin	12	10	0	1
LePin	13	18	0	1
LePin	14	6	0	1
LePin	15	2	0	1
LePin	16	4	0	1
LePin	17	11	2	0.846154
LePin	18	6	1	0.857143
LePin	19	6	1	0.857143
LePin	20	12	2	0.857143
LePin	21	7	1	0.875
LePin	22	3	1	0.75
LePin	23	6	1	0.857143
LePin	24	8	1	0.888889
LePin	25	6	0	1
LePin	26	12	4	0.75
LePin	27	10	1	0.909091
LePin	28	15	0	1
LePin	29	5	1	0.833333
LePin	30	8	0	1
LePin	31	14	2	0.875
LePin	32	9	0	1
LePin	33	9	0	1
LePin	34	8	0	1
LePin	35	6	0	1
LePin	36	9	0	1
LePin	37	8	0	1
LePin	38	7	0	1
LePin	39	7	0	1
LePin	40	6	0	1
LePin	41	16	0	1
LePin	42	17	0	1
LePin	43	18	0	1
LePin	44	20	1	0.952381
LePin	45	5	0	1
LePin	46	14	0	1
LePin	47	8	1	0.888889
LePin	48	3	0	1
LePin	49	17	1	0.944444
LePin	50	18	4	0.818182
LePin	51	13	0	1
LePin	52	6	0	1
LePin	53	16	1	0.941176
GRN_1	1	8	0	1
GRN_1	2	9	0	1
GRN_1	3	1	0	1
GRN_1	4	7	0	1
GRN_1	5	16	0	1
GRN_1	6	13	0	1
GRN_1	7	9	0	1
GRN_1	8	5	1	0.833333
GRN_1	9	8	0	1

## Sheet: Extended Data Fig. 4d
	Endosymbiotic cell percentage counting by microscopy
	Section image	Total cell	Endosymbiotic cell	Endosymbiotic cell percentage	Tissue part
	Experiment.lif - Series007 - C=2.tif	987	58	0.0587639	tentacle	0.0240175	0.0587639
	Experiment.lif - Series012 - C=2.tif	1374	33	0.0240175	stalk	0.0270793
	Experiment.lif - Series013 - C=2.tif	2068	56	0.0270793	stalk	0.010352
	Experiment.lif - Series015 - C=2.tif	1932	20	0.010352	stalk	0.0289948
	Experiment.lif - Series019 - C=2.tif	1552	45	0.0289948	stalk	0.0192398
	Experiment.lif - Series024 - C=2.tif	1280	64	0.05	tentacle	0.0238206
	Experiment.lif - Series026 - C=2.tif	1246	86	0.0690209	tentacle	0.00830737
	Experiment.lif - Series028 - C=2.tif	1058	67	0.063327	tentacle
	Experiment.lif - Series030 - C=2.tif	2131	41	0.0192398	stalk
	Experiment.lif - Series032 - C=2.tif	2141	51	0.0238206	stalk
	Experiment.lif - Series034 - C=2.tif	1926	16	0.00830737	stalk
	Endosymbiotic cell percentage counting by FACS
	Sample	Total algae free Xenia cell	Endosymbiotic cell	Endosymbiotic cell percentage	Tissue Part
	1	95359	3282	0.0332722	whole_polyp
	2	101857	2220	0.0213304	whole_polyp
	3	101802	1039	0.010103	whole_polyp
	4	27634	694	0.0244987	whole_polyp
	5	18434	516	0.0272296	whole_polyp
	6	24151	179	0.00735717	whole_polyp
