# Supplementary material for: Lineage dynamics of the endosymbiotic cell type in the soft coral Xenia
Source: Nature. 2020 Jun 17;582(7813):534–8. doi: 10.1038/s41586-020-2385-7 (PMC7332420; doi:10.1038/s41586-020-2385-7)
Supplement: Supplementary file 13 — Source Data Extended Data Fig. 6 [file 41586_2020_2385_MOESM13_ESM.xlsx]

## Sheet: Sheet1
Regeneration day	Section image #	BrdU positive Xenia cell No.	BrdU positive endosymbiotic cell No.	Total Xenia cell No.
2d	1	22	0	299
2d	2	13	0	326
2d	3	6	0	391
2d	4	8	0	264
2d	5	46	0	381
2d	6	19	0	394
2d	7	16	0	371
2d	8	8	0	442
2d	9	4	0	367
4d	1	115	0	305
4d	2	67	0	285
4d	3	48	1	131
4d	4	29	0	76
4d	5	52	0	121
4d	6	46	0	152
4d	7	34	0	129
8d	1	52	0	246
8d	2	103	0	315
8d	3	66	3	315
8d	4	45	0	279
8d	5	47	4	203
8d	6	70	2	287
8d	7	73	5	367
8d	8	65	0	416
8d	9	50	0	380
8d	10	62	0	328
8d	11	55	1	358
8d	12	71	0	361
8d	13	51	0	182
8d	14	60	0	224
8d	15	34	1	150
8d	16	38	0	152
8d	17	83	0	173
8d	18	49	0	157
14d	1	33	0	154
14d	2	31	0	225
14d	3	57	2	268
14d	4	33	2	149
14d	5	13	2	154
14d	6	13	2	204
14d	7	13	3	265
14d	8	41	4	289
14d	9	33	5	267
14d	10	39	5	254
