# Supplementary material for: Lineage dynamics of the endosymbiotic cell type in the soft coral Xenia
Source: Nature. 2020 Jun 17;582(7813):534–8. doi: 10.1038/s41586-020-2385-7 (PMC7332420; doi:10.1038/s41586-020-2385-7)
Supplement: Supplementary file 14 — Source Data Extended Data Fig. 7 [file 41586_2020_2385_MOESM14_ESM.xlsx]

## Sheet: Sheet1
Sample	Endosymbiotic cell No.	EdU positive Endosymbiotic cell No.	Algae free Xenia cell No.		Endosymbiotic percentage within all Xenia cell	EdU positive percentage within all endosymbiotic cell
Reg7d -1	912	27	102224		0.00884269	0.0296053
Reg7d -2	1080	37	104741		0.0102059	0.0342593
Reg7d -3	839	35	50833		0.016237	0.0417163
Reg9d -1	169	11	9353		0.0177484	0.0650888
Reg9d -2	58	2	5684		0.010101	0.0344828
Reg9d -3	57	3	2138		0.0259681	0.0526316
Reg9d -4	364	6	42462		0.00849951	0.0164835
Reg9d -5	693	105	73126		0.00938783	0.151515
Reg9d -6	414	32	30571		0.0133613	0.0772947
Reg9d -7	1037	43	64992		0.0157052	0.0414658
Reg9d -8	2093	79	108477		0.0189292	0.0377449
Reg11d -1	626	32	24044		0.0253749	0.0511182
Reg11d -2	620	32	25605		0.0236416	0.0516129
Reg11d -3	401	59	16038		0.0243932	0.147132
Reg11d -4	766	30	96492		0.00787596	0.0391645
Reg11d -5	1961	146	117062		0.0164758	0.0744518
Reg11d -6	1275	73	83361		0.0150645	0.0572549
Reg13d -1	823	19	16822		0.0466421	0.0230863
Reg13d -2	545	66	22653		0.0234934	0.121101
Reg13d -3	266	44	11073		0.0234589	0.165414
Reg13d -4	870	78	52435		0.0163212	0.0896552
Reg13d -5	967	97	51624		0.0183872	0.10031
Reg15d -1	1799	86	74298		0.0236409	0.0478043
Reg15d -2	1621	42	71476		0.022176	0.0259099
Reg15d -3	1218	125	50663		0.0234768	0.102627
Reg17d -1	262	15	6307		0.0398843	0.0572519
Reg17d -2	53	1	4142		0.0126341	0.0188679
Reg17d -3	359	11	22402		0.0157726	0.0306407
Reg19d -1	36	0	3054		0.0116505	0
Reg19d -2	232	16	9003		0.0251218	0.0689655
Reg19d -3	943	12	38556		0.023874	0.0127253
